# Supplementary material for: UHPLC-Q-Orbitrap-MS-Based Metabolomics Reveals Chemical Variations of Two Types of Rhizomes of Polygonatum sibiricum
Source: Molecules. 2022 Jul 22;27(15):4685. doi: 10.3390/molecules27154685 (PMC9331047; doi:10.3390/molecules27154685)
Supplement: Supplementary file 1 [file molecules-27-04685-s001.zip]

Archive with 2 entries (2 files):
- Metabolic profile of PS_03_SI.pdf
- Metabolic profile of PS_04_SI_table s2.xlsx
