# Supplementary material for: UHPLC-Q-Orbitrap-MS-Based Metabolomics Reveals Chemical Variations of Two Types of Rhizomes of Polygonatum sibiricum
Source: Molecules. 2022 Jul 22;27(15):4685. doi: 10.3390/molecules27154685 (PMC9331047; doi:10.3390/molecules27154685)
Supplement: Supplementary file 1 [file molecules-27-04685-s001.zip › Metabolic profile of PS_04_SI_table s2.xlsx]

## Sheet: positive ionization mode
id	Name	InChIKey	SMILES	Formula	Class	mzmed	rtmed	Gtype_1	Gtype_2	Gtype_3	Gtype_4	Gtype_5	Wtype_1	Wtype_2	Wtype_3	Wtype_4	Wtype_5
POS001	3-(2-Hydroxy-3,4-dimethoxyphenyl)-7-chromanol	NQRBAPDEZYMKFL-UHFFFAOYSA-N	COC1=CC=C(C2COC3=CC(=CC=C3C2)O)C(=C1OC)O	C17H18O5	Flavonoids	303.123	592.723	518947	16145.3	217057	25007.7	150297	18732.8	0	13998.7	0	466118
POS002	AZELAIC ACID	BDJRBEYXGGNYIS-UHFFFAOYSA-N	O=C(O)CCCCCCCC(=O)O	C9H16O4	Fatty Acyls	189.114	1441.02	2.56936e+07	2.07992e+07	3.48615e+07	2.15418e+07	3.08787e+07	3.23982e+07	2.27005e+07	6.58865e+06	2.20496e+07	3.78485e+07
POS003	Chaulmoogric Acid	XMVQWNRDPAAMJB-UHFFFAOYSA-N	O=C(O)CCCCCCCCCCCCC1C=CCC1	C18H32O2	Fatty acids	298.274	711.521	2.0978e+08	1.22834e+08	8.61802e+07	1.34954e+08	2.08971e+07	1.97442e+07	2.06576e+07	4.28134e+07	3.78573e+07	1.80406e+07
POS004	Cystine	LEVWYRKDKASIDU-UHFFFAOYSA-N	O=C(O)C(N)CSSCC(N)C(=O)O	C6H12N2O4S2	Alkaloids	258.057	109.618	1.19311e+07	9.25932e+06	6.50238e+06	9.87883e+06	1.42244e+07	139429	103219	0	0	0
POS005	Isolaserpitin	KJWFOHVSTFGWGZ-YHYXMXQVSA-N	O=C1OC2=C(C=C1)C=CC=3OC(C)(C)C(OC(=O)C(=CC)C)C(O)C32	C19H20O6	Phenylpropanoids	383.089	631.465	29756.1	862840	144654	141601	0	0	0	0	0	225955
POS006	Kainic Acid	VLSMHEGGTFMBBZ-OOZYFLPDSA-N	O=C(O)CC1C(NCC1C(=C)C)C(=O)O	C10H15NO4	Organic acids and derivatives	231.135	1551.45	5.80505e+07	1.81405e+07	3.0813e+07	7.71296e+06	1.65953e+07	1.78398e+07	3.73909e+07	3.04642e+07	2.04873e+07	3.8856e+07
POS007	Lotaustralin	WEWBWVMTOYUPHH-GXUZYPEDSA-N	N#CC(OC1OC(CO)C(O)C(O)C1O)(C)CC	C11H19NO6	Terpenoids	284.11	418.025	39531.8	96139.5	122380	12746.7	299523	0	154215	29774.2	0	0
POS008	N-Methylbenzylamine Hydrochloride	CBSOFSBFHDQRLV-UHFFFAOYSA-N	Cl.C=1C=CC(=CC1)CNC	C8H12ClN	Miscellaneous	175.098	1464.28	2.55521e+07	6.42643e+07	6.22225e+07	3.86089e+07	4.08066e+07	4.17843e+07	2.06562e+07	4.22992e+07	7.81092e+07	3.83229e+07
POS009	Steviol	QFVOYBUQQBFCRH-VQSWZGCSSA-N	CC12CCCC(C1CCC34C2CCC(C3)(C(=C)C4)O)(C)C(=O)O	C20H30O3	Terpenoids	319.225	947.737	1.22087e+07	1.65053e+07	1.70615e+06	1.79255e+06	1.64388e+06	5.78143e+07	1.36962e+07	6.77783e+06	2.37032e+07	7.45428e+07
POS010	picroside II	AKNILCMFRRDTEY-NUGKWEEESA-N	O=C(OC1C2OC2(CO)C3C(OC=CC13)OC4OC(CO)C(O)C(O)C4O)C5=CC=C(O)C(OC)=C5	C23H28O13	Iridoids	513.158	192.183	7.68867e+06	1.5366e+06	3.36539e+06	1.96873e+06	7.17755e+06	1.22859e+07	4.35759e+06	1.39805e+06	1.07928e+07	1.2398e+07
POS011	Fallacinol	WJXSYUJKJSOJOG-UHFFFAOYSA-N	O=C1C2=CC(OC)=CC(O)=C2C(=O)C3=C(O)C=C(C=C13)CO	C16H12O6	Quinones	301.071	486.995	552238	806610	695283	99952.6	915087	663367	116304	794507	1.69425e+06	2.03e+06
POS012	(1R,7R)-7-ethenyl-1,4a,7-trimethyl-3,4,4b,5,6,9,10,10a-octahydro-2H-phenanthrene-1-carboxylic acid	MHVJRKBZMUDEEV-WANGQUDJSA-N	O=C(O)C1(C)CCCC2(C)C3C(=CC(C=C)(C)CC3)CCC12	C20H30O2	Terpenoids	320.256	764.69	6.22443e+06	1.2887e+06	1.25738e+06	1.22541e+06	1.18786e+06	1.20594e+06	1.21219e+06	1.46393e+06	2.19444e+06	992479
POS013	p-Coumaric acid	NGSWKAQJJWESNS-ZZXKWVIFSA-N	C1=CC(=CC=C1C=CC(=O)O)O	C9H8O3	Phenylpropanoids	165.055	377.772	2.90649e+06	1.90009e+07	2.92959e+07	1.59632e+07	1.65725e+07	2.53975e+06	2.82083e+06	3.51953e+06	3.17265e+06	3.93685e+06
POS014	Nicotinamide	DFPAKSUCGFBDDF-UHFFFAOYSA-N	C1=CC(=CN=C1)C(=O)N	C6H6N2O	Alkaloids	123.055	40.0066	2.47405e+07	8.35856e+07	6.13011e+07	7.13195e+07	6.94159e+07	5.62538e+07	8.11828e+07	9.51965e+07	1.20023e+08	1.41725e+08
POS015	matairesinol	MATGKVZWFZHCLI-LSDHHAIUSA-N	O=C1OCC(CC2=CC=C(O)C(OC)=C2)C1CC3=CC=C(O)C(OC)=C3	C20H22O6	Phenylpropanoids	381.131	737.895	123428	25795.3	25595.2	62436.7	74321.3	14535.9	54396.2	0	19673	0
POS016	eudesmin	PEUUVVGQIVMSAW-RZTYQLBFSA-N	O(C1=CC=C(C=C1OC)C2OCC3C(OCC23)C4=CC=C(OC)C(OC)=C4)C	C22H26O6	Phenylpropanoids	409.162	607.719	2.6835e+08	1.77741e+08	1.60307e+08	1.31311e+08	1.125e+08	8.98099e+07	8.8625e+07	1.08086e+08	1.34771e+08	1.06399e+08
POS017	Carnitine	PHIQHXFUZVPYII-ZCFIWIBFSA-N	O=C([O-])CC(O)C[N+](C)(C)C	C7H15NO3	Organic nitrogen compound	162.112	40.3647	5.66983e+08	1.81126e+08	4.21809e+08	2.45479e+08	3.03312e+08	8.06698e+08	8.31992e+08	7.05737e+08	8.54417e+08	6.19199e+08
POS018	Sakuranetin	DJOJDHGQRNZXQQ-AWEZNQCLSA-N	COC1=CC(O)=C2C(=O)C[C@H](OC2=C1)C1=CC=C(O)C=C1	C16H14O5	Flavonoids	287.091	547.873	124220	178335	146935	121615	156475	131073	156173	361738	97710.6	154003
POS019	Periplogenin	QJPCKAJTLHDNCS-FBAXFMHRSA-N	CC12CCC(CC1(CCC3C2CCC4(C3(CCC4C5=CC(=O)OC5)O)C)O)O	C23H34O5	Terpenoids	391.245	824.315	7.02848e+06	2.72813e+06	1.25536e+06	1.93539e+06	3.429e+06	3.27234e+06	9.51542e+06	1.01542e+07	6.4117e+07	2.65844e+06
POS020	Methionine	FFEARJCKVFRZRR-UHFFFAOYSA-N	CSCCC(C(=O)O)N	C5H11NO2S	Amino acid derivatives	150.058	52.2856	1.19671e+09	2.98585e+08	1.05924e+09	6.40919e+08	1.89556e+09	2.18794e+08	3.5447e+08	1.11054e+09	6.82845e+08	1.65773e+08
POS021	Polygonatine A	KIANCDMZGQMIAL-UHFFFAOYSA-N	C1CC(=O)C2=CC=C(N2C1)CO	C9H11NO2	Alkaloids	166.086	87.9189	1.25793e+10	8.51691e+09	1.40954e+10	9.32404e+09	1.38359e+10	8.49912e+09	1.15805e+10	2.53768e+10	1.76303e+10	8.33467e+09
POS022	Kaempferol	IYRMWMYZSQPJKC-UHFFFAOYSA-N	C1=CC(=CC=C1C2=C(C(=O)C3=C(C=C(C=C3O2)O)O)O)O	C15H10O6	Flavonoids	287.055	299.8	3.91724e+06	2.28931e+06	4.98646e+06	1.11614e+06	2.76138e+06	857245	108194	188213	275168	120966
POS023	Isosteviol	KFVUFODCZDRVSS-XGBBNYNSSA-N	CC12CCC3C4(CCCC(C4CCC3(C1)CC2=O)(C)C(=O)O)C	C20H30O3	Terpenoids	319.224	743.327	6.83355e+06	2.13893e+07	1.5619e+06	1.70736e+06	3.17174e+06	1.3998e+07	4.74282e+06	6.56793e+06	7.74805e+06	6.45468e+06
POS024	Tyrosine	OUYCCCASQSFEME-UHFFFAOYSA-N	C1=CC(=CC=C1CC(C(=O)O)N)O	C9H11NO3	Amino acid derivatives	182.081	52.7096	1.07506e+09	4.68725e+08	1.327e+09	6.90249e+08	1.37303e+09	4.44284e+08	1.13681e+09	9.84323e+08	1.42906e+09	9.2343e+08
POS025	Methyl linoleate	WTTJVINHCBCLGX-NQLNTKRDSA-N	CCCCCC=CCC=CCCCCCCCC(=O)OC	C19H34O2	Lipids	295.263	1056.86	1.13299e+07	2.17094e+07	3.2444e+06	4.58243e+06	2.52127e+06	1.07774e+08	5.50198e+07	9.26133e+06	4.66744e+07	8.56028e+07
POS026	epsilon-Viniferin	FQWLMRXWKZGLFI-YVYUXZJTSA-N	OC1=CC=C(\C=C\C2=CC(O)=CC3=C2[C@H]([C@@H](O3)C2=CC=C(O)C=C2)C2=CC(O)=CC(O)=C2)C=C1	C28H22O6	Phenols	455.152	118.229	7.04371e+06	1.93332e+06	3.66746e+06	2.93056e+06	8.18908e+06	1.4025e+07	1.16413e+07	1.23899e+07	1.13946e+07	5.34604e+06
POS027	Choline [M]+	OEYIOHPDSNJKLS-UHFFFAOYSA-N	OCC[N+](C)(C)C	C5H14NO	Organic nitrogen compound	104.107	736.877	1.86916e+07	2.93239e+07	9.93751e+06	1.09932e+07	1.28592e+07	1.49317e+07	7.63889e+06	1.08867e+07	1.51428e+07	8.40226e+06
POS028	Germacrone	CAULGCQHVOVVRN-UHFFFAOYSA-N	CC1=CCC(=C(C)C)C(=O)CC(=CCC1)C	C15H22O	Terpenoids	219.174	415.57	566716	823190	785779	1.08174e+06	1.13137e+06	3.66785e+06	521618	1.45499e+07	1.03458e+07	1.40892e+07
POS029	Deoxyandrographolide	DAXSYTVXDSOSIE-HNJRGHQBSA-N	CC1=C(C2(CCC(C(C2CC1)(C)CO)O)C)CCC3=CCOC3=O	C20H30O4	Terpenoids	335.219	947.737	2.8126e+07	3.02294e+07	3.61881e+06	4.89876e+06	3.09317e+06	6.55561e+07	3.11694e+07	1.7266e+07	3.90199e+07	9.23335e+07
POS030	Glyceryl linolenate	GGJRAQULURVTAJ-PDBXOOCHSA-N	O=C(OCC(O)CO)CCCCCCCC=CCC=CCC=CCC	C21H36O4	Miscellaneous	375.251	824.806	9.36623e+06	5.76178e+06	4.30152e+06	2.55442e+06	6.53549e+06	3.7366e+06	2.48847e+07	9.84234e+06	9.90266e+06	3.08271e+06
POS031	Orcinol glucoside	YTXIGTCAQNODGD-UJPOAAIJSA-N	CC1=CC(=CC(=C1)OC2C(C(C(C(O2)CO)O)O)O)O	C13H18O7	Phenols	287.113	124.617	489504	788757	785839	738362	761136	4.33223e+06	1.56644e+06	1.37785e+07	1.50039e+06	3.51491e+06
POS032	Arginine	ODKSFYDXXFIFQN-UHFFFAOYSA-N	C(CC(C(=O)O)N)CN=C(N)N	C6H14N4O2	Amino acid derivatives	175.119	63.8073	4.95721e+08	3.33643e+08	5.6865e+08	1.12565e+09	6.19931e+08	2.04804e+08	5.08083e+08	1.7288e+09	9.25632e+08	3.31554e+08
POS033	Cafestol	DNJVYWXIDISQRD-HWUKTEKMSA-N	CC12CCC3=C(C1CCC45C2CCC(C4)C(C5)(CO)O)C=CO3	C20H28O3	Terpenoids	317.209	759.47	3.71151e+07	8.22304e+07	5.42613e+06	1.0807e+07	7.08043e+06	1.85034e+08	6.95773e+06	1.03835e+07	5.37091e+07	1.10405e+08
POS034	Valine	KZSNJWFQEVHDMF-UHFFFAOYSA-N	CC(C)C(C(=O)O)N	C5H11NO2	Alkaloids	118.086	48.2538	5.20507e+08	4.99273e+08	8.18706e+08	3.95626e+08	9.47364e+08	7.42499e+08	1.01567e+09	6.26468e+08	1.93033e+09	1.04087e+09
POS035	Neoruscogenin	ALTRINCJVPIQNK-NHIXJPGBSA-N	CC1C2C(CC3C2(CCC4C3CC=C5C4(C(CC(C5)O)O)C)C)OC16CCC(=C)CO6	C27H40O4	Terpenoids	429.3	519.863	3.46376e+06	5.36017e+07	7.15942e+07	7.26551e+07	4.74666e+07	3.5552e+06	865881	1.32021e+06	6.03438e+06	3.19469e+06
POS036	Trigonelline HCl	TZSYLWAXZMNUJB-UHFFFAOYSA-N	C[N+]1=CC=CC(=C1)C(=O)O.[Cl-]	C7H7NO2.HCl	Alkaloids	138.055	43.1696	7.99746e+08	1.90566e+09	2.7699e+09	1.87226e+09	1.4685e+09	3.10788e+09	1.39333e+09	9.50118e+08	1.17793e+09	1.1971e+09
POS037	Di(2-ethylhexyl)phthalate (DEHP)	BJQHLKABXJIVAM-UHFFFAOYSA-N	CCCCC(CC)COC(=O)c1ccccc1C(=O)OCC(CC)CCCC	C24H38O4	Miscellaneous	391.284	1074.86	5.9625e+07	4.84339e+07	4.80575e+07	4.23869e+07	5.17484e+07	6.21117e+07	4.57185e+07	5.0456e+07	5.99718e+07	5.49531e+07
POS038	L-Lysine	KDXKERNSBIXSRK-YFKPBYRVSA-N	O=C(O)C(N)CCCCN	C6H14N2O2	Amino acid derivatives	147.113	34.8907	1.67867e+08	1.0862e+08	2.62053e+08	1.39267e+08	1.23273e+08	1.40751e+07	1.55053e+08	1.38405e+08	2.55388e+08	7.99603e+07
POS039	L-Tryptophan	QIVBCDIJIAJPQS-VIFPVBQESA-N	c1ccc2c(c1)c(c[nH]2)C[C@@H](C(=O)O)N	C11H12N2O2	Alkaloids	205.097	136.58	1.84498e+09	8.55775e+08	3.01116e+09	1.11432e+09	1.9949e+09	7.81e+09	1.19906e+10	1.17326e+10	1.30212e+10	1.03493e+10
POS040	cordycepin	OFEZSBMBBKLLBJ-BAJZRUMYSA-N	OCC1OC(N2C=NC=3C(=NC=NC32)N)C(O)C1	C10H13N5O3	Alkaloids	290.065	114.9	5.01377e+06	961181	1.7731e+06	810573	4.85067e+06	7.85866e+06	2.3039e+06	5.66031e+06	2.29603e+06	7.42838e+06
POS041	L-Proline	ONIBWKKTOPOVIA-BYPYZUCNSA-N	O=C(O)C1NCCC1	C5H9NO2	Amino acid derivatives	116.071	42.1848	1.10241e+09	1.18942e+09	9.85186e+08	9.34805e+08	7.46126e+08	6.61138e+08	1.15558e+09	5.98224e+08	9.56138e+08	1.03029e+09
POS042	5-Hydroxymethylfurfural	NOEGNKMFWQHSLB-UHFFFAOYSA-N	C1=C(OC(=C1)C=O)CO	C6H6O3	Organic oxygen compounds	127.039	1760.84	1.40348e+09	2.30472e+09	1.36486e+09	1.75918e+09	9.36698e+08	1.38938e+09	1.71272e+09	2.58211e+09	2.332e+09	3.117e+09
POS043	L-Isoleucine	AGPKZVBTJJNPAG-WHFBIAKZSA-N	O=C(O)C(N)C(C)CC	C6H13NO2	Amino acid derivatives	132.102	59.7182	1.38084e+10	6.32893e+09	1.37067e+10	7.42944e+09	1.29802e+10	7.23834e+09	1.05092e+10	1.75666e+10	1.75086e+10	7.26679e+09
POS044	Phenylacetaldehyde	DTUQWGWMVIHBKE-UHFFFAOYSA-N	O=CCC=1C=CC=CC1	C8H8O	Phenols	121.065	56.1514	4.09815e+08	2.65029e+08	3.00406e+08	2.29004e+08	4.56959e+08	3.99414e+08	1.78428e+08	1.15381e+08	2.08453e+08	3.67135e+08
POS045	alpha-Cyperone	KUFXJZXMWHNCEH-UHFFFAOYSA-N	CC1=C2CC(CCC2(CCC1=O)C)C(=C)C	C15H22O	Terpenoids	219.174	431.281	235862	473388	488874	269900	276848	2.47355e+06	736556	1.09173e+07	8.2932e+06	5.33841e+06
POS046	13-alpha-(21)-Epoxyeurycomanone	MOCOVNGOINOTNW-IBCOAQKGSA-N	CC1=CC(=O)C(C2(C1CC3C45C2C(C(C6(C4(C(C(=O)O3)O)O)CO6)O)(OC5)O)C)O	C20H24O10	Terpenoids	425.142	223.292	2.9062e+07	6.96508e+06	8.8155e+06	6.73759e+06	1.77287e+07	1.12544e+08	5.91297e+07	8.02837e+07	9.04973e+07	6.41993e+07
POS047	L-Threonine	AYFVYJQAPQTCCC-GBXIJSLDSA-N	CC(C(C(=O)O)N)O	C4H9NO3	Organic acids and derivatives	120.066	43.2257	5.8401e+07	3.05128e+07	6.38661e+07	4.50276e+07	5.40336e+07	1.11969e+08	7.29165e+07	7.7969e+07	1.02532e+08	1.22766e+08
POS048	p-Hydroxybenzaldehyde	RGHHSNMVTDWUBI-UHFFFAOYSA-N	C1=CC(=CC=C1C=O)O	C7H6O2	Phenols	123.044	52.7074	1.68654e+08	8.75884e+07	2.34287e+08	1.30647e+08	2.09925e+08	8.42053e+07	2.14261e+08	1.89871e+08	2.52157e+08	1.69777e+08
POS049	Biochanin A	WUADCCWRTIWANL-UHFFFAOYSA-N	COC1=CC=C(C=C1)C1=COC2=CC(O)=CC(O)=C2C1=O	C16H12O5	Flavonoids	285.076	327.8	45830.5	16246.9	12213.2	0	144125	308396	710778	719887	649257	906448
POS050	Linoleic acid	OYHQOLUKZRVURQ-HZJYTTRNSA-N	CCCCC/C=C\C/C=C\CCCCCCCC(=O)O	C18H32O2	Fatty Acyls	281.248	948.608	1.59508e+08	2.17755e+08	3.6833e+07	3.58288e+07	3.1883e+07	1.07017e+09	2.15953e+08	1.01236e+08	3.06495e+08	1.49552e+09
POS051	methyl (1S)-7-hydroxy-7-methyl-1-[(2S,3R,4S,5S,6R)-3,4,5-trihydroxy-6-(hydroxymethyl)oxan-2-yl]oxy-4a,5,6,7a-tetrahydro-1H-cyclopenta[c]pyran-4-carboxylate	XBGJTRDIWPEIMG-YVAUHRMASA-N	O=C(OC)C1=COC(OC2OC(CO)C(O)C(O)C2O)C3C1CCC3(O)C	C17H26O10	Terpenoids	413.142	116.852	8.32148e+06	6.62884e+06	6.55476e+06	3.87674e+06	1.39374e+07	7.02051e+06	4.49175e+06	4.57323e+06	8.10619e+06	30247.4
POS052	monoolein	RZRNAYUHWVFMIP-KTKRTIGZSA-N	O=C(OCC(O)CO)CCCCCCCC=CCCCCCCCC	C21H40O4	Fatty acids	357.3	955.555	6.19875e+06	6.86623e+06	1.25538e+06	1.75528e+06	1.14048e+06	7.92133e+07	5.43634e+07	1.40814e+07	5.4335e+07	4.89821e+07
POS053	Sinapic acid	PCMORTLOPMLEFB-ONEGZZNKSA-N	COC1=CC(=CC(=C1O)OC)C=CC(=O)O	C11H12O5	Phenylpropanoids	225.076	179.289	5.34513e+07	5.91821e+06	8.32962e+06	8.14219e+06	3.42082e+07	6.46081e+07	1.01518e+07	9.94261e+07	9.93935e+07	1.39592e+07
POS054	LPC 16:0	ASWBNKHCZGQVJV-UHFFFAOYSA-N	O=C(OCC(O)COP(=O)([O-])OCC[N+](C)(C)C)CCCCCCCCCCCCCCC	C24H50NO7P	Lipids	496.342	666.379	8.3248e+06	200246	217872	210019	63989.8	378484	55651.4	208044	756571	246614
POS055	4-Methyl-6,7-dihydroxycoumarin	KVOJTUXGYQVLAJ-UHFFFAOYSA-N	CC1=CC(=O)OC2=CC(=C(C=C12)O)O	C10H8O4	Phenylpropanoids	193.05	554.827	783358	2.06291e+06	3.54159e+06	1.84972e+06	1.47862e+06	302208	1.53553e+06	2.05245e+06	480798	6.54749e+06
POS056	Camphor	DSSYKIVIOFKYAU-UHFFFAOYSA-N	CC1(C2CCC1(C(=O)C2)C)C	C10H16O	Terpenoids	153.127	349.309	1.78348e+07	1.71256e+07	1.63864e+07	1.73084e+07	1.70672e+07	3.37936e+07	2.56082e+07	1.94029e+07	2.92271e+07	6.08021e+07
POS057	(2R,3S,4S,5R,6R)-2-[[(2S,3R,4R)-3,4-dihydroxy-4-(hydroxymethyl)oxolan-2-yl]oxymethyl]-6-(2-phenylethoxy)oxane-3,4,5-triol	GZSQKOFXMZDKPV-DERWZFJFSA-N	OCC1(O)COC(OCC2OC(OCCC=3C=CC=CC3)C(O)C(O)C2O)C1O	C19H28O10	Miscellaneous	417.173	231.421	2.02542e+06	2.06001e+07	2.59689e+07	1.43476e+07	3.71806e+07	197909	33626.4	167741	222694	695536
POS058	Ferulic acid	KSEBMYQBYZTDHS-HWKANZROSA-N	COC1=C(C=CC(=C1)C=CC(=O)O)O	C10H10O4	Phenylpropanoids	195.065	386.882	1.58195e+06	5.47505e+06	4.48927e+06	4.08793e+06	3.63283e+06	1.946e+06	1.68793e+06	2.30551e+06	468369	2.69341e+06
POS059	Anisic aldehyde	ZRSNZINYAWTAHE-UHFFFAOYSA-N	COC1=CC=C(C=C1)C=O	C8H8O2	Phenols	137.06	108.634	1.32819e+07	1.27586e+07	2.15105e+07	1.33132e+07	1.38606e+07	1.75589e+07	1.31069e+07	1.25163e+07	1.55132e+07	1.34735e+07
POS060	Nicotinic acid	PVNIIMVLHYAWGP-UHFFFAOYSA-N	OC(=O)c(c1)cncc1	C6H5NO2	Alkaloids	124.039	40.8578	7.35438e+07	2.30964e+07	5.40279e+07	2.27166e+07	6.14873e+07	2.94367e+07	1.67823e+07	1.57494e+07	1.41312e+07	5.21813e+07
POS061	(1S,4aR,6aS,6bR,10R,11R,12aR,14bS)-1,10,11-trihydroxy-2,2,6a,6b,9,9,12a-heptamethyl-1,3,4,5,6,6a,7,8,8a,10,11,12,13,14b-tetradecahydropicene-4a-carboxylic acid	XJMYUPJDAFKICJ-SEAQMCRASA-N	O=C(O)C12CCC3(C(=CCC4C5(C)CC(O)C(O)C(C)(C)C5CCC43C)C2C(O)C(C)(C)CC1)C	C30H48O5	Terpenoids	489.357	873.239	202155	159015	41342.6	141693	22554.4	2.79113e+06	310136	3.03493e+06	1.87438e+07	545844
POS062	Genistein	TZBJGXHYKVUXJN-UHFFFAOYSA-N	OC1=CC=C(C=C1)C1=COC2=CC(O)=CC(O)=C2C1=O	C15H10O5	Flavonoids	271.065	291.393	2.4271e+06	2.29189e+06	2.86792e+06	2.64312e+06	2.65916e+06	2.49125e+06	3.29932e+06	3.27429e+06	2.14474e+06	2.88127e+06
POS063	alpha-Linolenic acid	DTOSIQBPPRVQHS-PDBXOOCHSA-N	CCC=CCC=CCC=CCCCCCCCC(=O)O	C18H30O2	Fatty Acyls	279.232	743.728	1.95951e+08	4.85556e+08	3.27279e+07	7.94391e+07	3.66738e+07	4.884e+08	4.75854e+07	5.80414e+07	2.17906e+08	3.27096e+08
POS064	Coumaroyl tyramine	RXGUTQNKCXHALN-UHFFFAOYSA-N	O=C(C=CC1=CC=C(O)C=C1)NCCC2=CC=C(O)C=C2	C17H17NO3	Miscellaneous	284.128	393.24	6.52106e+07	1.36769e+08	1.73129e+08	3.23629e+07	2.47462e+08	7.62123e+06	1.96421e+08	2.30694e+07	9.69744e+07	1.83174e+07
POS065	9-hydroxy-1,4a-dimethyl-7-propan-2-yl-2,3,4,9,10,10a-hexahydrophenanthrene-1-carboxylic acid	GPFVBJYXFRIOFB-UHFFFAOYSA-N	O=C(O)C1(C)CCCC2(C3=CC=C(C=C3C(O)CC12)C(C)C)C	C20H28O3	Terpenoids	334.235	665.861	1.87652e+07	9.45386e+06	8.31021e+06	7.11685e+06	9.66734e+06	9.2471e+06	5.90762e+06	9.73589e+06	1.1611e+07	5.381e+06
POS066	Pyroglutamic acid (not validated, isomer of 89)	ODHCTXKNWHHXJC-UHFFFAOYSA-N	O=C(O)C1NC(=O)CC1	C5H7NO3	Amino acid derivatives	130.05	52.2373	7.71437e+08	3.78237e+08	1.67473e+08	2.02074e+08	1.86249e+09	1.35501e+08	4.94652e+08	1.49131e+08	5.05793e+08	2.43067e+08
POS067	[(2R)-2-[(E,2S,4R)-4,6-dimethyloct-6-en-2-yl]-6-oxo-2,3-dihydropyran-3-yl] (2E,4E,6S)-8-hydroxy-6-(hydroxymethyl)-4-methylocta-2,4-dienoate	OHRGHFXATDKGOV-MDKHPKFKSA-N	O=C(OC1C=CC(=O)OC1C(C)CC(C)CC(=CC)C)C=CC(=CC(CO)CCO)C	C25H38O6	Miscellaneous	435.271	713.201	1.35941e+07	7.43653e+06	375728	257594	72101.8	181069	780340	664911	658608	320513
POS068	Ginkgolide C	AMOGMTLMADGEOQ-UHFFFAOYNA-N	CC1C(=O)OC2C(O)C34C5OC(=O)C3(OC3OC(=O)C(O)C43C(C5O)C(C)(C)C)C12O	C20H24O11	Terpenoids	441.137	154.97	2.28441e+06	626545	2.75691e+06	1.67112e+06	4.49598e+06	8.44748e+07	2.61665e+07	1.21216e+08	3.022e+07	7.57519e+07
POS069	judaicin (eudesmane naphthofuran)	NGPDZEACIWDCKX-WUDKWMPASA-N	O=C1OC2C(CCC3(C(=O)C=CC(O)(C)C23)C)C1C	C15H20O4	Terpenoids	265.144	321.587	1.73016e+06	379094	240658	611765	832136	8.51301e+06	3.43716e+06	6.6557e+06	5.33634e+06	5.71075e+06
POS070	Vanillic acid	WKOLLVMJNQIZCI-UHFFFAOYSA-N	COC1=C(C=CC(=C1)C(=O)O)O	C8H8O4	Organic acids and derivatives	169.05	110.728	1.34918e+07	1.69716e+07	8.50455e+06	1.0193e+07	1.12952e+07	6.83112e+06	2.05084e+07	1.4319e+07	1.18536e+07	6.432e+06
POS071	3,4,5-trimethoxycinnamic acid	YTFVRYKNXDADBI-SNAWJCMRSA-N	O=C(O)C=CC1=CC(OC)=C(OC)C(OC)=C1	C12H14O5	Phenylpropanoids	239.091	522.434	181713	142459	149575	144571	86170.2	92134.4	140259	107580	92898.2	527804
POS072	alpinetin	QQQCWVDPMPFUGF-UHFFFAOYSA-N	O=C1C=2C(OC)=CC(O)=CC2OC(C=3C=CC=CC3)C1	C16H14O4	Flavonoids	293.078	384.934	4.35897e+06	8.47515e+06	8.91992e+06	4.63498e+06	9.4892e+06	676169	414811	466703	999676	383882
POS073	Oleamide	FATBGEAMYMYZAF-UHFFFAOYSA-N	CCCCCCCCC=CCCCCCCCC(=O)N	C18H35NO	Lipids	282.279	732.238	6.49752e+06	5.33939e+06	4.82098e+06	4.93743e+06	4.30303e+06	4.90878e+06	5.23508e+06	3.89777e+06	5.14594e+06	7.69891e+06
POS074	Geniposide	IBFYXTRXDNAPMM-BVTMAQQCSA-N	COC(=O)C1=COC(C2C1CC=C2CO)OC3C(C(C(C(O3)CO)O)O)O	C17H24O10	Iridoids	411.126	199.466	1.61522e+07	3.88171e+06	1.01856e+07	5.59911e+06	2.06511e+07	2.27616e+07	8.87746e+06	1.18047e+07	1.12174e+07	8.7728e+06
POS075	Pipecolic acid	HXEACLLIILLPRG-UHFFFAOYSA-N	O=C(O)C1NCCCC1	C6H11NO2	Alkaloids	130.086	43.8127	8.63505e+07	4.77197e+08	2.32043e+08	4.17778e+08	2.53235e+09	5.02842e+08	1.55905e+09	1.45287e+08	1.48307e+09	9.06423e+08
POS076	2,3-dihydroxypropyl hexadecanoate	QHZLMUACJMDIAE-UHFFFAOYSA-N	CCCCCCCCCCCCCCCC(=O)OCC(O)CO	C19H38O4	Miscellaneous	331.284	950.286	6.47343e+07	4.99664e+07	1.48222e+07	1.35977e+07	1.04179e+07	1.28554e+07	4.65795e+07	4.51844e+07	8.92704e+07	1.65518e+07
POS077	sweroside	VSJGJMKGNMDJCI-ZASXJUAOSA-N	O=C1OCCC2C1=COC(OC3OC(CO)C(O)C(O)C3O)C2C=C	C16H22O9	Terpenoids	381.116	181.662	5.61508e+07	1.5229e+07	2.54451e+07	1.86825e+07	2.04662e+07	1.11133e+07	2.22353e+06	5.83135e+06	8.7457e+06	8.90937e+06
POS078	Sec-O-Glucosylhamaudol	QVUPQEXKTXSMKX-JJDILSOYSA-N	CC1=CC(=O)C2=C(C3=C(C=C2O1)OC(C(C3)OC4C(C(C(C(O4)CO)O)O)O)(C)C)O	C21H26O10	Flavonoids	439.158	249.599	1.03413e+06	3.84094e+06	6.32091e+06	2.32558e+06	1.47747e+07	36407.1	113905	29704.2	47751.7	26361.6
POS079	ASPARTATE	CKLJMWTZIZZHCS-UHFFFAOYSA-N	O=C(O)CC(N)C(=O)O	C4H7NO4	Amino acid derivatives	134.045	32.4616	2.0044e+07	1.70169e+07	1.54813e+07	1.54721e+07	1.45428e+07	2.31487e+07	1.46996e+07	1.16785e+07	1.71619e+07	1.41946e+07
POS080	osmanthuside H	IVRQZYXJBVMHCW-OTCFHACESA-N	OC1=CC=C(C=C1)CCOC2OC(COC3OCC(O)(CO)C3O)C(O)C(O)C2O	C19H28O11	Flavonoids	433.169	195.304	2.17183e+06	31680.1	309499	335914	2.25481e+06	1.51313e+06	8.85553e+06	1.07039e+07	435686	4.10151e+06
POS081	rhodioloside	ILRCGYURZSFMEG-RKQHYHRCSA-N	OC1=CC=C(C=C1)CCOC2OC(CO)C(O)C(O)C2O	C14H20O7	Phenols	323.11	104.803	8.87133e+06	1.90332e+06	4.67221e+06	2.85545e+06	3.61941e+07	762174	130259	431431	1.54634e+06	1.54642e+06
POS082	Acetylvanillin	PZSJOBKRSVRODF-UHFFFAOYSA-N	CC(=O)OC1=C(C=C(C=C1)C=O)OC	C10H10O4	Phenols	195.065	597.509	2.14519e+06	4.77046e+06	1.21471e+06	1.22333e+06	767789	1.765e+07	1.0029e+06	1.17175e+06	3.36277e+06	895498
POS083	5-O-Methylvisammioside	QVGFPTYGKPLXPK-OOBAEQHESA-N	CC1=CC(=O)C2=C(C3=C(C=C2O1)OC(C3)C(C)(C)OC4C(C(C(C(O4)CO)O)O)O)OC	C22H28O10	Flavonoids	453.175	276.173	224279	73568.1	177749	118435	1.23673e+06	1.10291e+06	527250	655853	872378	3.08933e+06
POS084	Paeonol	UILPJVPSNHJFIK-UHFFFAOYSA-N	CC(=O)C1=C(C=C(C=C1)OC)O	C9H10O3	Phenols	167.071	150.006	6.65245e+06	643413	4.57414e+06	3.80082e+06	1.10961e+07	3.43655e+07	1.32908e+07	4.82292e+07	2.20684e+07	4.53985e+07
POS085	(+)-Nootkatone	WTOYNNBCKUYIKC-JMSVASOKSA-N	CC1CC(=O)C=C2C1(CC(CC2)C(=C)C)C	C15H22O	Terpenoids	219.174	372.812	753556	405694	290744	254680	1.0299e+06	6.31276e+06	1.78159e+06	1.50463e+07	2.16268e+07	1.18364e+07
POS086	syringaresinol	KOWMJRJXZMEZLD-VGBAVMOLSA-N	OC1=C(OC)C=C(C=C1OC)C2OCC3C(OCC23)C4=CC(OC)=C(O)C(OC)=C4	C22H26O8	Phenylpropanoids	419.17	298.286	631985	930067	782597	142194	704455	1.08738e+06	846405	3.49713e+06	1.39103e+06	3.86274e+06
POS087	Diosgenin glucoside	WXMARHKAXWRNDM-GAMIEDRGSA-N	CC1CCC2(C(C3C(O2)CC4C3(CCC5C4CC=C6C5(CCC(C6)OC7C(C(C(C(O7)CO)O)O)O)C)C)C)OC1	C33H52O8	Terpenoids	577.373	697.389	3.8875e+07	4.62616e+06	1.3676e+07	1.29167e+07	6.33502e+06	3.53788e+06	1.5377e+06	1.04736e+08	2.76955e+08	8.31156e+07
POS088	BIOTIN	YBJHBAHKTGYVGT-UHFFFAOYSA-N	C1C2C(C(S1)CCCCC(=O)O)NC(=O)N2	C10H16N2O3S	Alkaloids	245.1	130.936	4.73612e+08	4.3599e+08	4.60128e+08	4.47639e+08	5.69732e+08	4.7086e+08	4.70775e+08	3.50415e+08	4.61337e+08	4.24328e+08
POS089	Flavokawain C	UXUFMIJZNYXWDX-VMPITWQZSA-N	COC1=CC(=C(C(=C1)OC)C(=O)C=CC2=CC=C(C=C2)O)O	C17H16O5	Chalcones	301.107	424.473	131844	290450	178471	55963.7	327843	1.17533e+06	202441	2.29622e+06	4.95003e+06	3.42671e+06
POS090	Flemiphilippinin A	VBTMMYSERQFPPK-UHFFFAOYSA-N	CC(=CCC1=C2C(=C(C3=C1OC=C(C3=O)C4=CC(=C(C=C4)O)O)O)C=C(C(O2)(C)C)C(C)(C)C=C)C	C30H32O6	Flavonoids	489.223	327.584	7.36652e+06	957028	172303	7.3126e+06	28941	408821	116301	404630	697980	2.19076e+06
POS091	2-[4-[(3S,3aR,6S,6aR)-6-[3-methoxy-4-[3,4,5-trihydroxy-6-(hydroxymethyl)oxan-2-yl]oxyphenyl]-1,3,3a,4,6,6a-hexahydrofuro[3,4-c]furan-3-yl]-2-methoxyphenoxy]-6-(hydroxymethyl)oxane-3,4,5-triol	ZJSJQWDXAYNLNS-XJUVHSKASA-N	OCC1OC(OC2=CC=C(C=C2OC)C3OCC4C(OCC34)C5=CC=C(OC6OC(CO)C(O)C(O)C6O)C(OC)=C5)C(O)C(O)C1O	C32H42O16	Phenylpropanoids	705.236	318.946	633176	1.36785e+06	1.81962e+06	889830	616319	1.17216e+07	1.47279e+07	1.05752e+07	6.89777e+06	4.08385e+06
POS092	Epiberberine	FPJQGFLUORYYPE-UHFFFAOYSA-N	COC1=C(C=C2C(=C1)CC[N+]3=C2C=C4C=CC5=C(C4=C3)OCO5)OC	C20H18NO4+	Alkaloids	336.121	405.913	4.02589e+07	2.8858e+07	2.00692e+07	5.27964e+06	6.21712e+07	420139	5.13859e+06	8.6134e+06	1.17344e+07	1.91812e+06
POS093	Karakoline	HKQZUYOVMYOFIT-UHFFFAOYSA-N	CCN1CC2(C)CCC(O)C34C5CC6C(O)C5C(O)(CC6OC)C(CC23)C14	C22H35NO4	Terpenoids	378.264	528.609	5.32982e+06	1.53844e+07	978901	3.45129e+06	290138	8.08651e+06	307394	750023	2.5319e+06	1.95937e+06
POS094	Aspartic acid	CKLJMWTZIZZHCS-REOHCLBHSA-N	C(C(C(=O)O)N)C(=O)O	C4H7NO4	Amino acid derivatives	134.04	49.2283	1.17382e+07	4.17169e+06	9.42488e+06	7.4171e+06	1.99716e+07	2.60437e+06	3.50424e+06	1.39514e+07	7.15684e+06	2.65264e+07
POS095	NEPSILON,NEPSILON,NEPSILON-TRIMETHYLLYSINE	MXNRLFUSFKVQSK-UHFFFAOYSA-N	C[N+](C)(C)CCCCC(C(=O)[O-])N	C9H20N2O2	Amino acid derivatives	189.16	34.9254	1.38706e+07	8.3161e+06	1.41952e+07	9.63563e+06	3.80015e+06	1.79269e+06	4.38747e+06	4.47276e+06	5.79474e+06	5.52726e+06
POS096	verproside	DBUOUVZMYWYRRI-YWEKDMGLSA-N	O=C(OC1C2OC2(CO)C3C(OC=CC13)OC4OC(CO)C(O)C(O)C4O)C5=CC=C(O)C(O)=C5	C22H26O13	Miscellaneous	499.143	109.843	2.03641e+07	1.53281e+07	9.72013e+06	1.14059e+07	2.76569e+07	108184	207988	581750	294552	33646.8
POS097	Lithocholic acid	SMEROWZSTRWXGI-JKTPOEMPSA-N	[C@@]12([C@]3([C@@]([C@@]4([C@](CC3)(C[C@@H](CC4)O)[H])C)(CC[C@@]1([C@H]([C@@H](CCC(O)=O)C)CC2)C)[H])[H])[H]	C24H40O3	Terpenoids	399.289	938.529	566071	100842	52762.2	0	0	4.19362e+06	4.07866e+06	6.12442e+06	1.39671e+07	3.85834e+06
POS098	Spirost-5-en-3-ol, (3beta,25R)-	WQLVFSAGQJTQCK-VKROHFNGSA-N	C[C@@H]1CC[C@@]2(OC1)O[C@H]3C[C@H]4[C@@H]5C\C=C/6C[C@@H](O)CC[C@]6(C)[C@H]5CC[C@]4(C)[C@H]3[C@@H]2C	C27H42O3	Terpenoids	397.31	697.392	1.04153e+08	1.10118e+07	3.61685e+07	2.90073e+07	1.47456e+07	9.48659e+07	3.70282e+07	1.16249e+08	3.33973e+08	7.73434e+07
POS099	trans-Ferulic acid	KSEBMYQBYZTDHS-UHFFFAOYSA-N	O=C(O)C=CC1=CC=C(O)C(OC)=C1	C10H10O4	Phenylpropanoids	195.065	233.392	1.30307e+07	4.35751e+06	5.54663e+06	5.49565e+06	5.58494e+06	7.97552e+06	7.53906e+06	6.99925e+06	8.2871e+06	5.65408e+06
POS100	Apigenin-7-O-neohesperidoside	RPMNUQRUHXIGHK-PYXJVEIZSA-N	CC1C(C(C(C(O1)OC2C(C(C(OC2OC3=CC(=C4C(=C3)OC(=CC4=O)C5=CC=C(C=C5)O)O)CO)O)O)O)O)O	C27H30O14	Flavonoids	579.171	354.593	2.65416e+06	4.55117e+06	5.99012e+06	7.1516e+06	3.92689e+06	289747	235016	239448	163316	255133
POS101	Ruscogenin	QMQIQBOGXYYATH-IDABPMKMSA-N	CC1CCC2(C(C3C(O2)CC4C3(CCC5C4CC=C6C5(C(CC(C6)O)O)C)C)C)OC1	C27H42O4	Terpenoids	431.316	633.786	185727	1.58359e+07	5.56886e+07	5.09592e+07	2.09811e+07	567754	106860	632767	481599	218846
POS102	ADRENALINE BITARTRATE	YLXIPWWIOISBDD-NDAAPVSOSA-N	O=C(O)C(O)C(O)C(=O)O.OC1=CC=C(C=C1O)C(O)CNC	C13H19NO9	Phenols	351.141	654.716	8.49908e+06	4.325e+06	3.36158e+06	2.24173e+06	4.273e+06	2.81704e+06	2.33542e+06	2.37362e+06	6.94449e+06	1.69597e+06
POS103	Farrerol	DYHOLQACRGJEHX-UHFFFAOYSA-N	CC1=C(C(=C2C(=C1O)C(=O)CC(O2)C3=CC=C(C=C3)O)C)O	C17H16O5	Flavonoids	301.107	571.058	981511	495927	665354	110462	594769	529233	63160.4	195929	429551	913308
POS104	Phthalic anhydride	LGRFSURHDFAFJT-UHFFFAOYSA-N	O=c(o1)c(c2)c(ccc2)c(=O)1	C8H4O3	Miscellaneous	149.023	787.655	7.92013e+07	7.55876e+07	6.97268e+07	7.27923e+07	9.23729e+07	7.62495e+07	7.59708e+07	8.12652e+07	9.12068e+07	7.94454e+07
POS105	2-Hydroxyacetophenone	ZWVHTXAYIKBMEE-UHFFFAOYSA-N	O=C(C=1C=CC=CC1)CO	C8H8O2	Phenols	137.06	707.282	2.62022e+06	1.75372e+06	1.81887e+06	1.86432e+06	1.94924e+06	1.90197e+06	1.82291e+06	1.97603e+06	2.12849e+06	1.64589e+06
POS106	Tryptamine	APJYDQYYACXCRM-UHFFFAOYSA-N	C1=CC=C2C(=C1)C(=CN2)CCN	C10H12N2	Alkaloids	161.107	175.618	2.14621e+06	76174.1	813768	0	643487	1.66412e+07	3.90703e+06	1.93314e+07	1.3816e+07	343166
POS107	Artemisinic acid	PLQMEXSCSAIXGB-SAXRGWBVSA-N	CC1CCC(C2C1CCC(=C2)C)C(=C)C(=O)O	C15H22O2	Terpenoids	235.169	736.987	8.74379e+06	7.90114e+06	8.14511e+06	8.22665e+06	9.16383e+06	8.38841e+06	8.38521e+06	7.85807e+06	9.68848e+06	7.14163e+06
POS108	4-Androstene-3,17-dione	AEMFNILZOJDQLW-QAGGRKNESA-N	C[C@]12CC[C@H]3[C@@H](CCC4=CC(=O)CC[C@]34C)[C@@H]1CCC2=O	C19H26O2	Terpenoids	287.201	586.486	1.52923e+06	1.10521e+06	2.33433e+06	966882	1.9527e+06	52935.1	75441.9	499508	329761	663523
POS109	Glutathione	RWSXRVCMGQZWBV-UHFFFAOYSA-N	O=C(O)CNC(=O)C(NC(=O)CCC(N)C(=O)O)CS	C10H17N3O6S	Alkaloids	308.091	44.3111	1.23061e+08	3.79239e+08	1.5522e+08	3.19579e+08	1.37471e+08	1.92923e+07	4.41372e+07	5.84476e+07	1.98859e+08	9.3706e+07
POS110	Flavokawain A	CGIBCVBDFUTMPT-RMKNXTFCSA-N	COC1=CC=C(C=C1)C=CC(=O)C2=C(C=C(C=C2OC)OC)O	C18H18O5	Flavonoids	315.122	557.12	258578	168728	974375	0	19858.1	78239.7	0	11570.5	309227	126659
POS111	aucubin	RJWJHRPNHPHBRN-FKVJWERZSA-N	OCC1=CC(O)C2C=COC(OC3OC(CO)C(O)C(O)C3O)C12	C15H22O9	Terpenoids	347.131	142.964	1.64541e+07	4.68188e+07	2.6063e+07	2.45062e+07	3.4925e+07	3.06143e+07	2.3674e+07	2.66356e+07	3.70925e+07	3.83481e+07
POS112	(2R,3S,4S,5R,6R)-2-[[(2R,3R,4R,5S)-3,4-dihydroxy-5-(hydroxymethyl)oxolan-2-yl]oxymethyl]-6-[(2E)-3,7-dimethylocta-2,6-dienoxy]oxane-3,4,5-triol	AWDKYYYAAQQLEF-XRSPUIAPSA-N	OCC1OC(OCC2OC(OCC=C(C)CCC=C(C)C)C(O)C(O)C2O)C(O)C1O	C21H36O10	Miscellaneous	471.22	421.336	2.88882e+07	1.89792e+07	1.43955e+06	1.41028e+07	1.50267e+07	2.60147e+07	5.49596e+06	3.83702e+07	4.17475e+07	3.25919e+06
POS113	Swertiamarin	HEYZWPRKKUGDCR-QBXMEVCASA-N	OC[C@H]1O[C@@H](O[C@@H]2OC=C3C(=O)OCC[C@@]3(O)[C@H]2C=C)[C@H](O)[C@@H](O)[C@@H]1O	C16H22O10	Iridoids	375.126	141.733	1.6245e+09	1.8324e+07	8.20651e+07	9.13545e+07	4.33137e+08	261730	1.22526e+07	915170	504257	2.36612e+06
POS114	Picroside I	XZGPUOQGERGURE-LUVHZPKESA-N	C1=CC=C(C=C1)C=CC(=O)OCC2C(C(C(C(O2)OC3C4C(C=CO3)C(C5C4(O5)CO)O)O)O)O	C24H28O11	Phenylpropanoids	493.171	306.675	1.91582e+06	1.89673e+06	2.73617e+06	2.0326e+06	5.18493e+06	6.47028e+06	1.43972e+06	211747	7.01426e+06	1.79263e+07
POS115	Coumaric acid	NGSWKAQJJWESNS-UHFFFAOYSA-N	O=C(O)C=CC1=CC=C(O)C=C1	C9H8O3	Phenylpropanoids	147.044	378.166	1.28788e+06	7.28778e+07	1.16525e+08	6.33026e+07	6.60038e+07	1.03962e+07	2.04128e+06	2.23385e+06	1.97967e+06	680441
POS116	Cyclopenta[c]pyran-4-carboxylic acid, 7-[(acetyloxy)methyl]-1-(beta-D-glucopyranosyloxy)-1,4a,5,7a-tetrahydro-5-hydroxy-, methyl ester, (1S,4aS,5S,7aS)-	YSOBQIMODQOGKQ-HOZAMIDDSA-N	COC(=O)/C1=C/O[C@@H](O[C@@H]2O[C@H](CO)[C@@H](O)[C@H](O)[C@H]2O)[C@H]\3[C@@H]1[C@@H](O)\C=C3COC(C)=O	C19H26O12	Iridoids	469.132	110.127	1.47105e+07	6.09332e+06	8.1805e+06	1.13559e+07	2.13e+07	756822	45149.1	0	44355.5	0
POS117	Cinnamaldehyde	KJPRLNWUNMBNBZ-QPJJXVBHSA-N	C1=CC=C(C=C1)C=CC=O	C9H8O	Phenylpropanoids	133.065	307.486	0	0	0	0	0	2.18011e+06	1.21118e+06	1.62098e+06	2.3086e+06	3.46477e+06
POS118	reynosin	FKBUODICGDOIGB-PFFFPCNUSA-N	O=C1OC2C(C1=C)CCC3(C)C(O)CCC(=C)C23	C15H20O3	Terpenoids	266.173	511.409	3.11886e+07	1.54938e+07	2.0875e+07	3.14724e+06	1.3624e+07	1.27462e+07	2.91683e+06	5.70822e+06	1.76305e+07	6.63049e+06
POS119	Phlorizin	IOUVKUPGCMBWBT-QNDFHXLGSA-N	C1=CC(=CC=C1CCC(=O)C2=C(C=C(C=C2OC3C(C(C(C(O3)CO)O)O)O)O)O)O	C21H24O10	Flavonoids	437.158	315.034	23873.5	129364	18087.8	28549.5	0	564170	255133	53142.2	368700	467763
POS120	Androstane-3,17-diol	CBMYJHIOYJEBSB-YSZCXEEOSA-N	OC1CCC2(C)C(CCC3C4CCC(O)C4(C)CCC32)C1	C19H32O2	Terpenoids	293.247	853.588	2.27641e+07	5.55625e+07	3.37037e+06	7.55542e+06	5.7211e+06	3.55749e+07	6.55792e+06	9.60365e+06	4.38344e+07	1.05487e+07
POS121	Phloretin	VGEREEWJJVICBM-UHFFFAOYSA-N	O=C(C=1C(O)=CC(O)=CC1O)CCC2=CC=C(O)C=C2	C15H14O5	Flavonoids	275.091	479.077	251594	0	17166.4	13700.2	677542	0	0	32400.2	97829.6	119978
POS122	2-[(2S,3S,4S)-3-[(1S)-1-acetyloxyethyl]-5-methoxycarbonyl-2-[(2S,3R,4S,5S,6R)-3,4,5-trihydroxy-6-(hydroxymethyl)oxan-2-yl]oxy-3,4-dihydro-2H-pyran-4-yl]acetic acid	OPKOYMHTMXJHRG-GUDQPSSMSA-N	O=C(O)CC1C(=COC(OC2OC(CO)C(O)C(O)C2O)C1C(OC(=O)C)C)C(=O)OC	C19H28O13	Miscellaneous	465.158	93.6781	598553	576244	153037	506320	1.83983e+06	88246.3	42513.1	103947	0	150292
POS123	1,7-Dimethyl-7-(4-methyl-3-penten-1-yl)bicyclo[2.2.1]heptan-2-ol	SGAYOTORECIFCJ-UHFFFAOYSA-N	CC(C)=CCCC1(C)C2CCC1(C)C(O)C2	C15H26O	Terpenoids	205.195	770.239	139321	65072.6	101227	152887	110435	5.01939e+06	658563	4.60838e+06	4.04764e+06	548316
POS124	3,5-Dimethoxy-4-hydroxybenzaldehyde	KCDXJAYRVLXPFO-UHFFFAOYSA-N	COC1=CC(=CC(=C1O)OC)C=O	C9H10O4	Phenols	183.066	104.036	0	370745	0	0	279425	7.16299e+06	0	0	3.48465e+06	2.12496e+06
POS125	Dehydrodiisoeugenol	ITDOFWOJEDZPCF-UHFFFAOYSA-N	CC=CC1=CC2=C(C(=C1)OC)OC(C2C)C3=CC(=C(C=C3)O)OC	C20H22O4	Lignans	327.159	271.492	7.43542e+06	530412	1.73439e+06	711141	1.52214e+06	34687.2	51952.6	0	74030.2	0
POS126	Harpagoside	KVRQGMOSZKPBNS-FMHLWDFHSA-N	O=C(OC1(C)CC(O)C2(O)C=COC(OC3OC(CO)C(O)C(O)C3O)C21)C=CC=4C=CC=CC4	C24H30O11	Phenylpropanoids	495.184	378.423	1.00123e+07	2.71076e+06	4.83481e+06	2.30255e+06	7.35352e+06	1.85202e+06	8.42456e+06	1.10995e+06	6.09786e+06	1.51811e+06
POS127	Citropten	NXJCRELRQHZBQA-UHFFFAOYSA-N	O=C1OC2=CC(OC)=CC(OC)=C2C=C1	C11H10O4	Phenylpropanoids	207.065	478.163	4.15531e+06	3.25678e+06	3.42102e+06	3.84411e+06	3.49321e+06	4.28085e+06	4.11529e+06	4.74248e+06	4.06454e+06	6.14345e+06
POS128	Oxyberberine	ZHYQCBCBTQWPLC-UHFFFAOYSA-N	COC1=C(C2=C(C=C1)C=C3C4=CC5=C(C=C4CCN3C2=O)OCO5)OC	C20H17NO5	Alkaloids	352.116	329.937	1.30416e+07	2.03117e+07	2.22287e+07	1.16947e+07	1.94577e+07	46101.2	77395	863425	488848	2.02384e+06
POS129	Erucamide	UAUDZVJPLUQNMU-KTKRTIGZSA-N	NC(=O)CCCCCCCCCCC/C=C\CCCCCCCC	C22H43NO	Fatty acids	338.342	1086.17	1.5433e+10	9.57568e+09	1.00738e+10	1.03051e+10	7.43963e+09	9.89779e+09	9.95515e+09	1.16548e+10	1.28204e+10	9.74474e+09
POS130	Lindenenol	XRDJYSVGPBJZSG-PSDLAXTLSA-N	CC1=COC2=C1C(C3C(=C)C4CC4C3(C2)C)O	C15H18O2	Terpenoids	231.138	380.049	0	0	0	0	0	2.00774e+06	24796.5	2.48894e+06	2.85209e+06	216243
POS131	kaempferol 7-neohesperidoside	ZEJXENDZTYVXDP-CSJHBIPPSA-N	O=C1C(O)=C(OC2=CC(OC3OC(CO)C(O)C(O)C3OC4OC(C)C(O)C(O)C4O)=CC(O)=C12)C=5C=CC(O)=CC5	C27H30O15	Flavonoids	595.166	298.281	2.55999e+06	1.51129e+06	3.1409e+06	756818	1.54431e+06	9.60884e+06	6.0766e+06	1.29943e+07	1.42535e+07	1.20803e+07
POS132	1-Methyl-2-[(6Z)-6-undecen-1-yl]-4(1H)-quinolinone	ILAQTUNYLVMXNW-SREVYHEPSA-N	CCCC\C=C/CCCCCC/1=C/C(=O)C2=CC=CC=C2N1C	C21H29NO	Alkaloids	334.214	747.419	6.01047e+06	2.17001e+06	2.18954e+06	1.65563e+06	5.85244e+06	3.56835e+07	5.23004e+06	7.45607e+06	8.30896e+06	3.48418e+06
POS133	linderalactone	LWCKQMHMTSRRAA-VVOKDJNJSA-N	O=C1OC2C=C1CCC=C(C)CC=3OC=C(C32)C	C15H16O3	Terpenoids	262.144	764.379	3.21026e+06	2.19557e+06	2.31514e+06	3.51648e+06	2.61693e+06	2.65787e+06	3.85323e+06	2.17692e+06	3.42906e+06	2.60006e+06
POS134	2-Cyclohexen-1-one, 4-hydroxy-4-(3-hydroxybutyl)-3,5,5-trimethyl-	CWOFGGNDZOPNFG-UHFFFAOYSA-N	CC(O)CCC1(O)\C(=C/C(=O)CC1(C)C)C	C13H22O3	Miscellaneous	227.164	346.286	1.85162e+06	606887	1.02138e+06	1.41072e+06	8.9103e+06	0	0	0	0	0
POS135	Adenine	GFFGJBXGBJISGV-UHFFFAOYSA-N	C1=NC2=NC=NC(=C2N1)N	C5H5N5	Alkaloids	136.062	134.508	6.57704e+06	7.89016e+06	6.39293e+06	6.54705e+06	7.99932e+06	1.57607e+06	1.63047e+06	2.9259e+06	1.2629e+06	1.05092e+06
POS136	4-[2-[(1R,4aS,5R,6R,8aS)-6-hydroxy-5-(hydroxymethyl)-5,8a-dimethyl-2-methylidene-3,4,4a,6,7,8-hexahydro-1H-naphthalen-1-yl]-1-hydroxyethyl]-2H-furan-5-one	KHQNSSJNIXVKMK-QSCDNJGLSA-N	O=C1OCC=C1C(O)CC2C(=C)CCC3C(C)(CO)C(O)CCC23C	C20H30O5	Terpenoids	351.214	618.277	3.99033e+06	2.89138e+06	900768	884257	1.22681e+06	3.31349e+07	356803	592685	2.83365e+06	1.03591e+07
POS137	Orcinol gentiobioside	XZPNBJLXZMBECP-SKYGPZSASA-N	CC1=CC(=CC(=C1)OC2C(C(C(C(O2)COC3C(C(C(C(O3)CO)O)O)O)O)O)O)O	C19H28O12	Phenols	449.163	216.755	4.19593e+07	3.46599e+06	3.39858e+06	4.1378e+06	6.36977e+06	2.0379e+06	2.34902e+06	1.12644e+06	3.79085e+06	2.53433e+06
POS138	AGMATINE SULFATE	QYPPJABKJHAVHS-UHFFFAOYSA-N	C(CCN=C(N)N)CN	C5H14N4	Organic nitrogen compound	131.129	33.9213	3.56483e+08	5.10889e+08	2.96665e+08	3.11905e+08	5.67454e+07	5.91421e+06	2.37826e+08	2.06076e+08	3.38059e+08	2.56171e+07
POS139	Cantharidin	DHZBEENLJMYSHQ-XCVPVQRUSA-N	CC12C3CCC(C1(C(=O)OC2=O)C)O3	C10H12O4	Terpenoids	197.081	180.907	2.7999e+07	6.81345e+06	1.00442e+07	8.69398e+06	8.90511e+06	1.20311e+07	3.18727e+06	5.92698e+06	6.94729e+06	8.57699e+06
POS140	cuminyl alcohol	OIGWAXDAPKFNCQ-UHFFFAOYSA-N	OCC1=CC=C(C=C1)C(C)C	C10H14O	Lipids	133.101	230.364	0	0	0	0	184390	1.75384e+06	0	191745	985246	3.05671e+06
POS141	17-Hydroxy-15,16-epoxykauran-18-oic acid	VUKHFRDPHIDEAW-UHFFFAOYSA-N	CC12CCCC(C)(C1CCC34CC(CCC23)C5(CO)OC45)C(O)=O	C20H30O4	Terpenoids	317.211	378.255	1.451e+06	928989	922302	1.00271e+06	3.34403e+06	3.20376e+06	3.72352e+06	5.79922e+06	3.02108e+06	3.7404e+06
POS142	Deoxycholic Acid	KXGVEGMKQFWNSR-LLQZFEROSA-N	O=C(O)CCC(C)C1CCC2C3CCC4CC(O)CCC4(C)C3CC(O)C12C	C24H40O4	Terpenoids	415.285	925.771	6739.51	8762.36	0	0	0	121819	0	44727.9	482426	222475
POS143	Glutamate	WHUUTDBJXJRKMK-UHFFFAOYSA-N	C(CC(=O)O)C(C(=O)O)N	C5H9NO4	Amino acid derivatives	148.061	43.7382	5.86837e+07	8.63e+07	3.41317e+07	4.92228e+07	2.3574e+07	9.40273e+07	1.9365e+07	7.14471e+07	3.96278e+07	9.1843e+07
POS144	(E)-3-(3,4-dimethoxyphenyl)prop-2-enoic acid	HJBWJAPEBGSQPR-GQCTYLIASA-N	COC1=CC=C(\C=C\C(O)=O)C=C1OC	C11H12O4	Phenylpropanoids	209.081	211.587	1.08769e+07	2.21736e+06	2.64218e+06	3.58572e+06	8.82782e+06	1.17633e+07	6.32102e+06	5.04715e+06	6.20245e+06	8.92532e+06
POS145	D-PANTOTHENIC ACID	GHOKWGTUZJEAQD-ZETCQYMHSA-N	C(CCNC([C@H](O)C(C)(C)CO)=O)(=O)O	C9H17NO5	Organic nitrogen compound	220.118	101.249	2.12114e+08	2.54452e+08	1.07878e+08	2.94582e+08	1.32927e+08	1.31249e+08	4.40121e+07	7.61706e+07	1.03671e+07	7.25287e+07
POS146	Methylgallate	FBSFWRHWHYMIOG-UHFFFAOYSA-N	O=C(OC)C1=CC(O)=C(O)C(O)=C1	C8H8O5	Phenols	185.042	37.6964	2.5456e+07	5.72492e+07	4.68134e+07	3.93818e+07	5.34682e+07	6.9959e+07	7.40827e+07	4.19133e+07	5.35464e+07	4.01338e+07
POS147	syringin	QJVXKWHHAMZTBY-GCPOEHJPSA-N	OCC=CC1=CC(OC)=C(OC2OC(CO)C(O)C(O)C2O)C(OC)=C1	C17H24O9	Organic nitrogen compound	395.132	180.561	8.64745e+06	3.39445e+06	4.44883e+06	2.62983e+06	8.79213e+06	2.32121e+06	2.67224e+06	3.97756e+06	5.11583e+06	1.67679e+06
POS148	monolinolein	WECGLUPZRHILCT-HZJYTTRNSA-N	O=C(OCC(O)CO)CCCCCCCC=CCC=CCCCCC	C21H38O4	Fatty acids	393.24	898.989	1.61677e+07	6.72396e+06	1.43017e+07	1.35109e+07	3.36312e+07	2.92172e+06	4.27312e+06	5.69961e+06	8.60095e+06	3.13853e+06
POS149	6,7,8-trimethoxycoumarin	RAYQKHLZHPFYEJ-UHFFFAOYSA-N	O=C1OC=2C(OC)=C(OC)C(OC)=CC2C=C1	C12H12O5	Phenylpropanoids	259.058	381.639	4.27277e+06	5.09849e+06	3.75402e+06	2.24516e+06	1.04522e+06	1.0418e+06	1.4836e+06	1.29328e+06	3.21643e+06	1.05953e+06
POS150	Dihydro-lactucopicrin	ICJJPTZLMALYBH-XRQYPSCPSA-N	CC1C2C(CC(=C3C(C2OC1=O)C(=CC3=O)CO)C)OC(=O)CC4=CC=C(C=C4)O	C23H24O7	Miscellaneous	413.157	550.811	0	0	0	0	0	2.00548e+07	8.61135e+06	6.11822e+06	2.30656e+07	1.01132e+07
POS151	Kynurenine	YGPSJZOEDVAXAB-QMMMGPOBSA-N	OC(=O)C(N)CC(=O)c(c1)c(N)ccc1	C10H12N2O3	Amino acid derivatives	209.092	85.984	1.21057e+07	1.85205e+07	2.08551e+07	1.863e+07	7.1986e+06	3.7077e+06	1.85934e+06	4.83913e+06	2.07041e+06	1.17374e+07
POS152	Ursolic acid	WCGUUGGRBIKTOS-GPOJBZKASA-N	O=C(O)C12CCC(C)C(C)C2C3=CCC4C5(C)CCC(O)C(C)(C)C5CCC4(C)C3(C)CC1	C30H48O3	Terpenoids	439.357	1000.46	15680.5	0	0	0	14414.6	0	14794.3	12484.2	18202.1	37904.2
POS153	Tyramine	DZGWFCGJZKJUFP-UHFFFAOYSA-N	NCCc(c1)ccc(O)c1	C8H11NO	Alkaloids	138.091	56.1652	8.86804e+07	6.56703e+07	7.63829e+07	6.77421e+07	8.58429e+07	1.17159e+08	5.21048e+07	4.35193e+07	4.35919e+07	5.88314e+07
POS154	Nerylacetate	HIGQPQRQIQDZMP-FLIBITNWSA-N	O=C(OCC=C(C)CCC=C(C)C)C	C12H20O2	Terpenoids	197.154	663.151	6.29908e+06	9.04081e+06	3.77669e+06	3.4336e+06	1.83812e+06	0	0	0	0	21797.6
POS155	Demethoxycurcumin	HJTVQHVGMGKONQ-LUZURFALSA-N	COC1=C(C=CC(=C1)C=CC(=O)CC(=O)C=CC2=CC=C(C=C2)O)O	C20H18O5	Phenols	339.122	555.653	150684	136652	159775	23296	135581	465720	389358	439064	787245	1.58382e+06
POS156	Ginkgolide B	SQOJOAFXDQDRGF-MMQTXUMRSA-N	C[C@@H]1C(=O)O[C@H]2[C@H](O)[C@@]34[C@H]5C[C@@H](C(C)(C)C)[C@]36[C@@H](OC(=O)[C@@H]6O)O[C@@]4(C(=O)O5)[C@@]12O	C20H24O10	Terpenoids	425.142	362.412	4.69422e+06	2.07707e+07	1.67035e+07	1.1194e+07	4.93578e+06	1.753e+06	993176	269760	3.47746e+06	296653
POS157	12-oxo-phytodienoic acid	PMTMAFAPLCGXGK-UHFFFAOYSA-N	O=C(O)CCCCCCCC1C=CC(=O)C1(CC=CCC)	C18H28O3	Organic acids and derivatives	293.211	687.146	1.27939e+07	2.35547e+07	4.94969e+06	1.12071e+07	4.46595e+06	3.89845e+08	9.32083e+06	1.09387e+07	6.59792e+06	1.00088e+08
POS158	Sarracenin	QGBCGMGBGAHJIT-UHFFFAOYSA-N	CC1C2C3CC(O1)OC2OC=C3C(=O)OC	C11H14O5	Iridoids	227.092	214.913	1.43059e+07	2.23394e+06	4.36529e+06	6.31019e+06	2.21673e+07	3.89455e+07	8.72231e+06	9.7304e+06	1.99846e+07	7.99235e+06
POS159	Ioperamide	RDOIQAHITMMDAJ-UHFFFAOYSA-N	CN(C)C(=O)C(CCN1CCC(O)(CC1)c1ccc(Cl)cc1)(c1ccccc1)c1ccccc1	C29H33ClN2O2	Alkaloids	477.231	429.806	1.7121e+07	1.71097e+06	6.81074e+06	4.56722e+06	1.31804e+07	4.48633e+06	1.06497e+06	423783	1.26632e+06	1.2567e+06
POS160	Sinapoyl aldehyde	CDICDSOGTRCHMG-ONEGZZNKSA-N	COC1=CC(\C=C\C=O)=CC(OC)=C1O	C11H12O4	Phenylpropanoids	209.081	395.911	1.11861e+07	2.9661e+06	5.45908e+06	3.68379e+06	1.31738e+07	1.09191e+07	5.18251e+06	5.35633e+06	6.70026e+06	6.4894e+06
POS161	(-)-Syringaresinol di-O-glucoside	FFDULTAFAQRACT-NYYYOYJKSA-N	COC1=CC(=CC(=C1OC2C(C(C(C(O2)CO)O)O)O)OC)C3C4COC(C4CO3)C5=CC(=C(C(=C5)OC)OC6C(C(C(C(O6)CO)O)O)O)OC	C34H46O18	Phenylpropanoids	760.302	298.271	1.09325e+06	114852	316914	402355	1.58934e+06	2.26845e+06	1.69443e+06	7.26965e+06	2.57697e+06	8.91504e+06
POS162	Acetophenone	KWOLFJPFCHCOCG-UHFFFAOYSA-N	CC(=O)C1=CC=CC=C1	C8H8O	Phenols	121.065	669.515	1.111e+06	1.17529e+06	810744	1.05163e+06	890127	1.58087e+06	985069	1.02798e+06	1.10297e+06	2.29633e+06
POS163	dehydrocostus lactone	NETSQGRTUNRXEO-XUXIUFHCSA-N	O=C1OC2C(C1=C)CCC(=C)C3CCC(=C)C23	C15H18O2	Terpenoids	231.135	1183.95	1.55457e+07	2.21134e+07	1.37776e+07	1.69829e+07	2.68217e+07	3.75406e+07	2.09096e+07	3.49458e+07	1.58103e+07	1.4484e+07
POS164	Dibutylphthalate	DOIRQSBPFJWKBE-UHFFFAOYSA-N	CCCCOC(=O)c1ccccc1C(=O)OCCCC	C16H22O4	Organic acids and derivatives	279.159	787.655	3.15051e+07	2.26142e+07	2.38999e+07	2.20978e+07	3.02869e+07	1.9812e+07	2.49004e+07	2.81721e+07	3.53181e+07	1.47141e+07
POS165	7-hydroxy-1,4a-dimethyl-9-oxo-7-propan-2-yl-2,3,4,4b,5,6,10,10a-octahydrophenanthrene-1-carboxylic acid	UFEHYRPBLFGEJW-UHFFFAOYSA-N	O=C(O)C1(C)CCCC2(C)C3C(=CC(O)(CC3)C(C)C)C(=O)CC12	C20H30O4	Terpenoids	335.222	421.342	20193.2	53143.8	47508.5	60023.8	100174	1.00058e+06	5.95691e+06	4.40252e+06	2.58689e+06	1.68356e+06
POS166	(2R,3S,4S,5R,6R)-5-[(2S,3R,4R)-3,4-dihydroxy-4-(hydroxymethyl)oxolan-2-yl]oxy-2-(hydroxymethyl)-6-(2-phenylethoxy)oxane-3,4-diol	UWKRNCNWJVCHGZ-DERWZFJFSA-N	OCC1OC(OCCC=2C=CC=CC2)C(OC3OCC(O)(CO)C3O)C(O)C1O	C19H28O10	Miscellaneous	434.202	288.795	1.0738e+07	559967	1.31248e+06	1.8393e+06	2.18958e+06	1.67448e+07	5.53505e+07	1.02253e+08	7.14175e+07	1.87549e+07
POS167	(1S,4R)-7-Isopropyl-1,4-dimethyl-1,2,3,3a,4,5,6,8a-octahydro-1,4-azulenediol	IWQURBSTAIRNAE-CVSAEHQPSA-N	CC(C)C/1=C/C2C(CC[C@]2(C)O)[C@](C)(O)CC1	C15H26O2	Terpenoids	280.227	710.804	0	0	0	0	0	135979	0	100733	0	1.11731e+06
POS168	3-Hydroxy-5-isopropylidene-3,8-dimethyl-2,3,3a,4,5,8a-hexahydro-6(1H)-azulenone	RHBOHEXDGUVIIY-UHFFFAOYSA-N	CC(C)=C1CC2C(CCC2(C)O)\C(=C/C1=O)C	C15H22O2	Terpenoids	217.159	418.025	197377	91238.2	155405	479101	458013	558939	114742	2.40842e+06	2.34394e+06	1.52496e+06
POS169	2-Methoxy-4-{(2S,3R)-7-methoxy-3-methyl-5-[(1E)-1-propen-1-yl]-2,3-dihydro-1-benzofuran-2-yl}phenol	ITDOFWOJEDZPCF-SZJIHULOSA-N	COC1=CC(=CC=C1O)[C@H]2OC3=C(C=C(\C=C\C)C=C3OC)[C@H]2C	C20H22O4	Miscellaneous	327.159	342.688	1.37023e+07	1.48832e+06	4.18334e+06	2.50511e+06	2.85736e+06	528634	234130	2.06445e+06	2.3715e+06	1.2682e+06
POS170	β-Gentiobiose	DLRVVLDZNNYCBX-CQUJWQHSSA-N	OCC1OC(OCC2OC(O)C(O)C(O)C2O)C(O)C(O)C1O	C12H22O11	Miscellaneous	360.15	47.7605	5.64082e+07	9.26927e+07	4.16791e+07	3.66072e+07	4.02367e+07	4.66189e+07	3.03383e+07	2.5533e+07	3.01176e+07	5.29526e+07
POS171	Carveol	BAVONGHXFVOKBV-UHFFFAOYSA-N	CC1=CCC(CC1O)C(=C)C	C10H16O	Lipids	135.117	939.324	9.0219e+06	8.98956e+06	1.44358e+06	1.52278e+07	1.2716e+06	1.32102e+07	1.42107e+07	1.88272e+07	1.72812e+07	1.45157e+07
POS172	(E)-3-[4-[(2S,3R,4S,5S,6R)-3,4,5-trihydroxy-6-(hydroxymethyl)oxan-2-yl]oxyphenyl]prop-2-enoic acid	LJFYQZQUAULRDF-FDGSXQGBSA-N	O=C(O)C=CC1=CC=C(OC2OC(CO)C(O)C(O)C2O)C=C1	C15H18O8	Phenylpropanoids	349.093	160.712	1.36685e+07	1.0122e+07	1.29282e+07	8.42716e+06	2.31155e+07	3.94907e+06	4.60322e+06	2.54074e+06	2.24836e+06	2.75848e+06
POS173	Cornuside	SMTKSCGLXONVGL-FMDXMRPMSA-N	O=C(OC)C1=COC(OC2OC(CO)C(O)C(O)C2O)C(C=C)C1CCOC(=O)C3=CC(O)=C(O)C(O)=C3	C24H30O14	Miscellaneous	543.168	163.581	1.0048e+06	52169.4	886682	41075	877612	2.5197e+07	2.07417e+07	2.82023e+07	2.11538e+07	1.54896e+07
POS174	Gal(alpha1-6)Glc(alpha1-2beta)Fruf	MUPFEKGTMRGPLJ-OARNWLFOSA-N	OC[C@@H]1O[C@](CO)(O[C@H]2O[C@H](CO[C@H]3O[C@H](CO)[C@H](O)[C@H](O)[C@H]3O)[C@@H](O)[C@H](O)[C@H]2O)[C@H](O)[C@H]1O	C18H32O16	Miscellaneous	527.153	339.815	1.5334e+06	2.54434e+06	1.62164e+06	3.06201e+06	1.85725e+06	3.26523e+06	2.64817e+06	859449	1.56434e+06	2.44489e+06
POS175	Grandisin	ZPINJJOPURFFNV-UHFFFAOYSA-N	COC1=CC(=CC(OC)=C1OC)C2OC(C(C)C2C)C3=CC(OC)=C(OC)C(OC)=C3	C24H32O7	Phenylpropanoids	415.209	67.2893	2.89674e+08	2.19638e+08	1.91073e+08	1.71245e+08	2.00315e+08	5.37866e+07	2.99312e+07	3.59358e+07	1.2346e+08	1.75343e+07
POS176	HUMULENE (alpha)	FAMPSKZZVDUYOS-UCSRMCRJSA-N	C1=CC(C)(C)CC=C(C)CCC=C(C)C1	C15H24	Terpenoids	205.195	806.128	377680	408219	479692	427065	333535	2.21062e+06	787922	2.83149e+06	1.58693e+07	317774
POS177	Gracillin	YQEMAEKYNNOCBY-IEMDQPGHSA-N	CC1CCC2(C(C3C(O2)CC4C3(CCC5C4CC=C6C5(CCC(C6)OC7C(C(C(C(O7)CO)O)OC8C(C(C(C(O8)CO)O)O)O)OC9C(C(C(C(O9)C)O)O)O)C)C)C)OC1	C45H72O17	Terpenoids	885.483	395.896	210272	17218.3	0	34889	0	53752.9	183716	0	0	0
POS178	Benzyl 6-O-beta-D-glucopyranosyl-beta-D-glucopyranoside	LLEMMFPELBNINR-SKYGPZSASA-N	OC[C@H]1O[C@@H](OC[C@H]2O[C@@H](OCC3=CC=CC=C3)[C@H](O)[C@@H](O)[C@@H]2O)[C@H](O)[C@@H](O)[C@@H]1O	C19H28O11	Miscellaneous	450.197	194.263	342015	7.88805e+06	1.3454e+07	7.28277e+06	4.11409e+07	1.2552e+07	1.74955e+07	1.44657e+07	1.09819e+07	7.47609e+06
POS179	(8,8-dimethyl-2-oxo-9,10-dihydropyrano[2,3-h]chromen-9-yl) (Z)-2-methylbut-2-enoate	RRHCDWLSHIIIIT-WZUFQYTHSA-N	C\C=C(\C)C(=O)OC1CC2=C(OC1(C)C)C=CC3=C2OC(=O)C=C3	C19H20O5	Phenylpropanoids	329.138	706.701	1.7276e+06	23111.7	22653.4	93303.4	61733.2	3.91102e+06	103539	262774	2.85092e+06	2.06461e+07
POS180	Fusaproliferin_130137	VRGWBRLULZUWAJ-RNYGSYHYSA-N	O=C1C(O)=C([C@H](C)COC(C)=O)[C@]2([H])[C@]1(C)C/C=C(C)/CC/C=C(C)\CC[C@H](O)/C(C)=C/C2	C27H40O5	Terpenoids	445.295	506.408	9.91685e+06	1.19273e+07	1.1961e+07	1.23095e+07	9.44723e+06	1.20576e+06	271524	363565	539084	374503
POS181	Cinnamic acid	WBYWAXJHAXSJNI-VOTSOKGWSA-N	C1=CC=C(C=C1)C=CC(=O)O	C9H8O2	Phenylpropanoids	149.06	239.602	1.77943e+07	879181	867266	1.00816e+06	3.64306e+06	1.73806e+07	5.46686e+06	9.24022e+06	1.24192e+07	1.9277e+07
POS182	(2S,3R,4S,5S,6R)-2-[4-[(3S,3aR,6S,6aR)-3-(4-hydroxy-3,5-dimethoxyphenyl)-1,3,3a,4,6,6a-hexahydrofuro[3,4-c]furan-6-yl]-2,6-dimethoxyphenoxy]-6-(hydroxymethyl)oxane-3,4,5-triol	WEKCEGQSIIQPAQ-IRBNZIFYSA-N	COC1=CC(=CC(OC)=C1O)[C@H]2OC[C@H]3[C@@H]2CO[C@@H]3C4=CC(OC)=C(O[C@@H]5O[C@H](CO)[C@@H](O)[C@H](O)[C@H]5O)C(OC)=C4	C28H36O13	Phenylpropanoids	598.249	356.147	2.99721e+06	500721	1.11325e+06	1.14874e+06	3.13782e+06	3.38564e+06	2.46079e+06	1.68673e+06	3.99447e+06	4.62578e+06
POS183	Hecogenin	QOLRLLFJMZLYQJ-LOBDNJQFSA-N	CC1CCC2(C(C3C(O2)CC4C3(C(=O)CC5C4CCC6C5(CCC(C6)O)C)C)C)OC1	C27H42O4	Terpenoids	431.316	575.377	3.14354e+06	448120	1.03338e+06	1.59444e+06	720808	2.98561e+07	2.87165e+07	1.62015e+07	1.94459e+07	8.39666e+06
POS184	[(2R,3S,4S,5R,6R)-6-[(2S,3S,4S,5R)-3,4-dihydroxy-2,5-bis(hydroxymethyl)oxolan-2-yl]oxy-3,4,5-trihydroxyoxan-2-yl]methyl 4-hydroxybenzoate	CDTIMEVVBBGLIF-OVUASUNJSA-N	O=C(OCC1OC(OC2(OC(CO)C(O)C2O)CO)C(O)C(O)C1O)C3=CC=C(O)C=C3	C19H26O13	Phenylpropanoids	485.127	129.609	2.35492e+06	847303	2.5537e+06	961338	1.51042e+07	0	0	0	34887.5	0
POS185	Methyl jasmonate	GEWDNTWNSAZUDX-WQMVXFAESA-N	O=C(OC)CC1CCC(=O)C1CC=CCC	C13H20O3	Lipids	225.149	207.808	2.84208e+06	1.63628e+06	1.72128e+06	2.50502e+06	1.9868e+06	2.02872e+06	1.44376e+06	1.16435e+06	829862	1.88219e+06
POS186	Histamine	NTYJJOPFIAHURM-UHFFFAOYSA-N	c1c([nH]cn1)CCN	C5H9N3	Alkaloids	112.087	1318.84	1.53922e+08	1.06623e+08	9.46533e+07	7.40942e+07	2.14843e+08	1.25568e+08	6.22247e+07	9.71636e+07	9.48273e+07	8.99861e+07
POS187	Hydroxyvalerenic Acid	XJNQXTISSHEQKD-UNXUOHHUSA-N	O=C(O)C(=CC1C2=C(C)CC(O)C2C(C)CC1)C	C15H22O3	Terpenoids	268.188	561.708	1.84184e+07	1.01154e+07	1.30466e+07	3.3699e+06	1.17228e+07	9.778e+06	2.58081e+06	3.08514e+06	1.3952e+07	3.48384e+06
POS188	Isobutyl 4-hydroxybenzoate	XPJVKCRENWUEJH-UHFFFAOYSA-N	CC(C)COC(=O)C1=CC=C(C=C1)O	C11H14O3	Phenolic acids	195.102	375.271	1.42592e+06	1.75504e+06	1.36882e+06	1.43867e+06	1.40753e+06	1.53532e+07	1.20528e+07	9.56937e+06	1.10451e+08	5.23074e+07
POS189	Laetanine	URQAEFLEDPPPFX-LBPRGKRZSA-N	COC1=C(C=C2C(=C1)CC3C4=C2C(=C(C=C4CCN3)O)OC)O	C18H19NO4	Alkaloids	314.139	405.918	1.71313e+08	7.79461e+07	5.98278e+07	3.44632e+07	3.06822e+08	4.70238e+06	2.95116e+07	3.56068e+07	4.25017e+07	1.33554e+07
POS190	Lithosprmoside	WIIDBJNWXCWLKF-UHFFFAOYSA-N	C1=CC(=CC#N)C(C(C1O)O)OC2C(C(C(C(O2)CO)O)O)O	C14H19NO8	Miscellaneous	330.122	112.629	3.44751e+07	1.85117e+07	1.16156e+07	9.07678e+06	1.95636e+07	1.4933e+06	177544	1.17262e+06	641690	116976
POS191	Trehalose	HDTRYLNUVZCQOY-LIZSDCNHSA-N	OCC1OC(OC2OC(CO)C(O)C(O)C2O)C(O)C(O)C1O	C12H22O11	Carbohydrates and derivatives	365.105	629.681	2.98597e+07	2.78669e+07	9.67217e+07	2.50655e+07	2.56957e+07	1.06582e+07	1.05691e+07	7.04575e+06	1.3554e+07	8.63422e+06
POS192	Isopeonol	XPHIPEXPAGCEBM-UHFFFAOYSA-N	O=C(C1=CC=C(O)C=C1OC)C	C9H10O3	Phenols	167.07	239.619	489308	0	0	166656	434696	3.9508e+06	721278	6.17725e+06	1.09758e+06	6.24897e+06
POS193	(2R,3R)-3,5-dihydroxy-2-(4-hydroxyphenyl)-7-methoxy-2,3-dihydrochromen-4-one	LZLGHWHSUZVUFZ-JKSUJKDBSA-N	O=C1C2=C(O)C=C(OC)C=C2OC(C3=CC=C(O)C=C3)C1O	C16H14O6	Flavonoids	303.086	448.217	925246	276607	1.14534e+06	55909.3	2.0352e+06	0	0	53928.6	14623.3	866688
POS194	Sinapoylhexoside	XRKBRPFTFKKHEF-UHFFFAOYSA-N	O=C(OC1OC(CO)C(O)C(O)C1(O))C=CC=2C=C(OC)C(O)=C(OC)C=2	C17H22O10	Phenylpropanoids	387.201	241.816	1.22283e+07	796154	1.35071e+06	1.04125e+06	3.77289e+06	8.85888e+06	3.49825e+06	8.54681e+06	1.17725e+07	1.44979e+07
POS195	(+/-)-Jasmonic acid	ZNJFBWYDHIGLCU-UHFFFAOYSA-N	CCC=CCC1C(CCC1=O)CC(=O)O	C12H18O3	Fatty acids	211.133	948.756	1.17959e+07	1.52482e+07	1.41832e+06	1.21163e+06	1.02077e+06	7.66524e+07	1.89462e+07	7.02521e+06	2.17656e+07	1.15227e+08
POS196	Cysteine	XUJNEKJLAYXESH-REOHCLBHSA-N	O=C(O)C(N)CS	C3H7NO2S	Amino acid derivatives	122.027	102.753	4.66508e+06	160030	0	0	854290	1.00455e+07	449997	985245	8.75759e+06	3.98525e+06
POS197	methyl (1S,4aR,7aR)-4a-hydroxy-7-(hydroxymethyl)-1-[(2S,3R,4S,5S,6R)-3,4,5-trihydroxy-6-(hydroxymethyl)oxan-2-yl]oxy-5,7a-dihydro-1H-cyclopenta[c]pyran-4-carboxylate	LDBMLOLBWUOZGG-DOFVRBEMSA-N	O=C(OC)C1=COC(OC2OC(CO)C(O)C(O)C2O)C3C(=CCC13O)CO	C17H24O11	Miscellaneous	405.137	122.277	1.13215e+08	7.52235e+06	2.37849e+07	1.26677e+07	6.10981e+07	1.34366e+06	3.34498e+07	1.4063e+07	249083	3.64768e+07
POS198	PHENYLALANINE	COLNVLDHVKWLRT-UHFFFAOYSA-N	O=C(O)C(N)CC=1C=CC=CC1	C9H11NO2	Amino acid derivatives	166.086	249.329	4.89335e+07	2.28723e+07	3.45072e+07	3.06611e+07	3.12481e+07	2.06634e+07	2.24904e+07	2.44107e+07	2.07415e+07	2.57384e+07
POS199	Bilobalide	MOLPUWBMSBJXER-YDGSQGCISA-N	CC(C)(C)C1(CC2C3(C14C(C(=O)OC4OC3=O)O)CC(=O)O2)O	C15H18O8	Terpenoids	327.111	98.7983	7.18613e+07	3.16847e+07	2.64635e+07	1.03056e+07	1.27618e+07	5.40632e+07	2.2449e+07	1.33996e+07	5.14475e+07	5.65906e+06
POS200	Chelidonic acid (not validated)	PBAYDYUZOSNJGU-UHFFFAOYSA-N	O=C(O)C=1OC(=CC(=O)C=1)C(=O)O	C7H4O6	Organic acids and derivatives	185.008	53.2307	5.60991e+07	1.66456e+08	4.78162e+07	1.12485e+08	1.90044e+07	5.13875e+07	4.57163e+07	1.91865e+07	4.64039e+07	1.56073e+08
POS201	Eugenol	RRAFCDWBNXTKKO-UHFFFAOYSA-N	C=CCc(c1)cc(OC)c(O)c1	C10H12O2	Phenylpropanoids	165.091	359.368	1.55913e+06	6.16313e+06	6.38177e+06	6.5928e+06	3.80614e+06	1.61236e+06	1.96462e+06	4.78864e+06	5.97457e+06	2.57529e+06
POS202	Syringic acid	JMSVCTWVEWCHDZ-UHFFFAOYSA-N	O=C(O)C1=CC(OC)=C(O)C(OC)=C1	C9H10O5	Phenols	199.06	114.445	4.27549e+07	1.20391e+07	1.61696e+07	1.60846e+07	5.45702e+07	9.95928e+07	2.76211e+07	1.29066e+08	7.74111e+07	8.07181e+07
POS203	Phenethylamine	BHHGXPLMPWCGHP-UHFFFAOYSA-N	NCCC=1C=CC=CC1	C8H11N	Benzene and substituted derivatives	122.096	123.231	3.57692e+07	3.09439e+07	3.01864e+07	3.23442e+07	1.82179e+07	1.64028e+08	7.12869e+06	3.17856e+07	2.19058e+07	2.99951e+06
POS204	DL-Coniine	NDNUANOUGZGEPO-UHFFFAOYNA-N	CCCC1CCCCN1	C8H17N	Alkaloids	128.143	1562.84	2.8411e+08	2.38238e+08	2.32582e+08	2.06455e+08	2.59567e+08	2.63071e+08	2.03017e+08	2.32051e+08	2.58863e+08	1.51499e+08
POS205	Melibiose	DLRVVLDZNNYCBX-ABXHMFFYSA-N	OCC1OC(OCC2OC(O)C(O)C(O)C2O)C(O)C(O)C1O	C12H22O11	Organic nitrogen compound	365.105	655.09	2.0274e+07	1.38423e+07	2.80496e+07	1.63183e+07	1.49936e+07	4.64824e+06	5.53971e+06	4.07719e+06	5.73194e+06	4.48505e+06
POS206	geniposidic acid	ZJDOESGVOWAULF-OGJQONSISA-N	O=C(O)C1=COC(OC2OC(CO)C(O)C(O)C2O)C3C(=CCC13)CO	C16H22O10	Iridoids	397.111	112.412	8.32633e+06	4.33356e+06	5.04774e+06	4.40735e+06	1.71642e+06	2.44613e+06	1.40948e+06	3.57386e+06	4.17757e+06	1.1051e+06
POS207	Carpachromene	YXOATFKTEDZPFL-UHFFFAOYSA-N	O=C1C=C(OC=2C=C3OC(C=CC3=C(O)C12)(C)C)C=4C=CC(O)=CC4	C20H16O5	Flavonoids	337.105	557.752	0	36719.9	24504.8	0	0	152297	23235.5	122149	113448	397208
POS208	Salicylic acid	YGSDEFSMJLZEOE-UHFFFAOYSA-N	C1=CC=C(C(=C1)C(=O)O)O	C7H6O3	Phenols	139.039	163.284	6.16279e+06	6.07389e+06	8.60548e+06	7.17002e+06	5.84209e+06	7.31289e+06	6.4591e+06	7.39445e+06	7.61724e+06	7.51165e+06
POS209	Captopril	FAKRSMQSSFJEIM-UHFFFAOYSA-N	CC(CS)C(=O)N1CCCC1C(O)=O	C9H15NO3S	Carboxylic acids and derivatives	218.085	325.928	1.12824e+06	886249	752515	1.4696e+06	1.7694e+06	1.23242e+06	1.04543e+06	846231	782726	1.20819e+06
POS210	Moluccanin	GBLZBLJGCQTQMB-PXNSSMCTSA-N	COC1=CC(=CC(=C1O)OC)C2C(OC3=C(O2)C=C4C(=C3)C=CC(=O)O4)CO	C20H18O8	Coumarins and derivatives	387.105	249.435	3.52367e+06	1.74431e+07	1.33385e+07	1.62355e+07	1.33683e+06	0	0	0	644582	0
POS211	3-Formylindole	OLNJUISKUQQNIM-UHFFFAOYSA-N	c1ccc2c(c1)c(c[nH]2)C=O	C9H7NO	Alkaloids	146.06	136.579	1.77394e+08	7.89002e+07	2.92825e+08	2.07901e+08	2.08731e+08	7.50904e+08	1.5063e+09	1.16152e+09	1.34186e+09	1.18214e+09
POS212	L-2,3-DIAMINOPROPIONIC ACID	PECYZEOJVXMISF-UHFFFAOYSA-N	C(C(C(=O)O)N)N	C3H8N2O2	Miscellaneous	105.07	607.649	2.12047e+07	1.02255e+07	1.14386e+07	9.58293e+06	5.57494e+06	7.24513e+06	7.66963e+06	8.7373e+06	7.96039e+06	9.22242e+06
POS213	L-Arginine monohydrochloride	ODKSFYDXXFIFQN-BYPYZUCNSA-N	C(CC(C(=O)O)N)CN=C(N)N	C6H14N4O2	Amino acid derivatives	175.119	345.793	1.03147e+07	1.04194e+07	1.65807e+07	9.57964e+06	1.2245e+07	4.18059e+06	1.68524e+07	7.36359e+07	4.55596e+07	8.49749e+06
POS214	7-methyl-1-[(2S,3R,4S,5S,6R)-3,4,5-trihydroxy-6-(hydroxymethyl)oxan-2-yl]oxy-1,5,6,7a-tetrahydrocyclopenta[c]pyran-4a,5,7-triol	XUWSHXDEJOOIND-MEVVXUJLSA-N	OCC1OC(OC2OC=CC3(O)C(O)CC(O)(C)C23)C(O)C(O)C1O	C15H24O10	Terpenoids	365.144	123.131	5.51538e+06	1.50602e+07	6.49065e+06	9.89351e+06	8.48957e+06	2.44353e+06	9.64399e+06	2.43821e+06	1.22149e+06	8.68234e+06
POS215	[(1S,6S,7R)-6-acetyloxy-1-(3-methylbutanoyloxy)spiro[4a,5,6,7a-tetrahydro-1H-cyclopenta[c]pyran-7,2'-oxirane]-4-yl]methyl 3-methylbutanoate	PHHROXLDZHUIGO-VKLNETFXSA-N	O=C(OC1CC2C(=COC(OC(=O)CC(C)C)C2C31OC3)COC(=O)CC(C)C)C	C22H32O8	Miscellaneous	425.214	852.505	2.10052e+06	1.14982e+06	933495	7.85577e+06	1.05565e+06	618622	717059	2.71216e+06	2.15821e+06	0
POS216	5,7-dihydroxy-2-(4-hydroxyphenyl)-6,8-bis(3,4,5-trihydroxyoxan-2-yl)chromen-4-one	LDVNKZYMYPZDAI-UHFFFAOYSA-N	OC1COC(C(O)C1O)C2=C(O)C(C3OCC(O)C(O)C3O)=C4OC(=CC(=O)C4=C2O)C5=CC=C(O)C=C5	C25H26O13	Flavonoids	535.144	310.575	20219.4	90432.3	20173.1	0	14282	0	0	0	0	0
POS217	7-Methoxy-4-methylcoumarin	UDFPKNSWSYBIHO-UHFFFAOYSA-N	COc1ccc2c(C)cc(=O)oc2c1	C11H10O3	Phenylpropanoids	191.07	240.663	1.99243e+06	2.13727e+06	2.39534e+06	1.9656e+06	2.9538e+06	2.91835e+06	2.25079e+06	1.24501e+06	3.57669e+06	2.71071e+06
POS218	Dihydropalmatine	PTPHDVKWAYIFRX-UHFFFAOYSA-N	COC1=C(C2=C(C=C1)C=C3C4=CC(=C(C=C4CCN3C2)OC)OC)OC	C21H23NO4	Alkaloids	354.173	405.907	20334.5	0	0	0	0	60919.1	0	842375	95240.7	0
POS219	khelloside	SJRACCTZSAUMGO-WIMVFMHDSA-N	O=C1C=C(OC=2C=C3OC=CC3=C(OC)C12)COC4OC(CO)C(O)C(O)C4O	C19H20O10	Benzene and substituted derivatives	409.11	179.374	4.42705e+07	2.18607e+06	4.51656e+06	3.31367e+06	2.6692e+07	3.96247e+07	5.27164e+06	6.9059e+07	6.6774e+07	6.93555e+06
POS220	Usnone A	CUCUKLJLRRAKFN-MCEAHNFKSA-N	CC(=O)c1c(O)c(C)c(O)c2c1OC1=CC(=O)C(C(C)=O)C(=O)[C@@]12C	C18H16O7	Phenols	345.096	556.4	144373	7.84406e+06	1.29254e+06	987522	177725	407273	222874	6.50811e+06	273285	7.47349e+06
POS221	[5-ethenyl-3-hydroxy-4-(3-hydroxyprop-1-en-2-yl)-2-(3-methoxy-3-oxoprop-1-en-2-yl)-5-methylcyclohexyl] (Z)-4-acetyloxy-2-(hydroxymethyl)but-2-enoate	IWDKJDOUWOTZPS-PXNMLYILSA-N	O=C(OC)C(=C)C1C(O)C(C(=C)CO)C(C=C)(C)CC1OC(=O)C(=CCOC(=O)C)CO	C23H32O9	Terpenoids	491.164	325.663	5.70601e+06	1.25099e+06	2.43573e+06	1.83718e+06	7.18028e+06	3.33801e+06	5.90915e+06	1.18325e+07	3.43304e+06	4.73418e+06
POS222	Methyl trans-cinnamic acid	RURHILYUWQEGOS-VOTSOKGWSA-N	Cc1ccc(cc1)/C=C/C(=O)O	C10H10O2	Phenylpropanoids	163.075	322.13	1.0203e+07	3.46177e+06	4.3122e+06	3.44188e+06	7.83463e+06	8.47827e+06	8.99775e+06	1.01217e+07	9.72302e+06	9.46241e+06
POS223	SPERMIDINE	ATHGHQPFGPMSJY-UHFFFAOYSA-N	NCCCNCCCCN	C7H19N3	Organic nitrogen compound	146.165	31.9928	8.84811e+07	4.56189e+07	5.28439e+07	4.04594e+07	2.41247e+07	2.94568e+07	4.27515e+07	7.54278e+07	1.21374e+08	1.24553e+07
POS224	6-Shogaol	OQWKEEOHDMUXEO-BQYQJAHWSA-N	CCCCCC=CC(=O)CCC1=CC(=C(C=C1)O)OC	C17H24O3	Phenols	277.18	763.843	2.30297e+07	4.77427e+07	4.40262e+06	1.26042e+07	5.0725e+06	1.00637e+08	8.78507e+06	3.24913e+06	3.82031e+07	5.30896e+07
POS225	(3Z)-3-Butylidene-6,7-dihydroxy-4,5,6,7-tetrahydro-2-benzofuran-1(3H)-one	DQNGMIQSXNGHOA-WTKPLQERSA-N	CCC\C=C\1OC(=O)\C2=C1CCC(O)C2O	C12H16O4	Miscellaneous	225.112	387.389	949808	946757	1.00446e+06	1.08765e+06	997399	4.32724e+06	1.28092e+07	4.03492e+06	1.31531e+07	7.70483e+06
POS226	2,6-Dimethoxyquinone	OLBNOBQOQZRLMP-UHFFFAOYSA-N	O=C1C=C(OC)C(=O)C(OC)=C1	C8H8O4	Quinones	186.077	1554.35	3.37142e+07	6.386e+07	4.90143e+07	5.62e+07	4.62888e+07	3.38947e+07	4.7627e+07	5.20296e+07	3.38734e+07	3.31635e+07
POS227	Loureirin B	ZPFRAPVRYLGYEC-UHFFFAOYSA-N	COC1=CC(=C(C(=C1)OC)CCC(=O)C2=CC=C(C=C2)O)OC	C18H20O5	Chalcones	317.138	693.34	0	0	0	10127.6	0	0	0	8651.53	0	0
POS228	6-(1,1-DIMETHYLALLYL)-2-(1-HYDROXY-1-METHYLETHYL)-2,3-DIHYDRO-7H-FURO[3,2-G]CHROMEN-7-ONE	JCDLLLXYAICSQV-INIZCTEOSA-N	O=C1OC=2C=C3OC(CC3=CC2C=C1C(C=C)(C)C)C(O)(C)C	C19H22O4	Phenylpropanoids	315.159	661.134	0	0	0	0	0	336601	0	0	0	57928.1
POS229	Flavanone base + 3O, 1Prenyl	LPEPZZAVFJPLNZ-UHFFFAOYSA-N	O=C2C=3C(O)=CC(O)=C(C=3(OC(C1=CC=C(O)C=C1)C2))CC=C(C)C	C20H20O5	Flavonoids	341.138	678.832	0	0	0	0	0	0	0	0	0	32950.3
POS230	Desoxypeganine	WUFQLZTXIWKION-UHFFFAOYSA-N	C1CN2CC3=CC=CC=C3N=C2C1	C11H12N2	Alkaloids	173.108	245.346	0	0	0	0	0	3.85217e+07	0	1.15276e+07	1.2822e+07	513451
POS231	Kojic Acid	BEJNERDRQOWKJM-UHFFFAOYSA-N	C1=C(OC=C(C1=O)O)CO	C6H6O4	Phenols	143.034	49.2514	5.11145e+07	5.79824e+07	4.68667e+07	6.20139e+07	5.18814e+07	5.90469e+07	4.91513e+07	4.21736e+07	4.55259e+07	5.49539e+07
POS232	(1aS,10aR)-1a,5,9-Trimethyl-1a,3,6,10a-tetrahydrooxireno[4,5]cyclodeca[1,2-b]furan-10(2H)-one	CVIVANCKIBYAOP-WSQYCBKMSA-N	CC/1=C\CC[C@]2(C)O[C@H]2C(=O)C3=C(C1)OC=C3C	C15H18O3	Terpenoids	247.133	163.302	8.41645e+06	2.48598e+06	3.47433e+06	2.9182e+06	6.76527e+06	2.80584e+07	1.71232e+07	1.27016e+07	2.6585e+07	1.37155e+07
POS233	(3E)-4-(1,2,4-Trihydroxy-2,6,6-trimethylcyclohexyl)-3-buten-2-one	QASOACWKTAXFSE-AATRIKPKSA-N	CC(=O)/C=C/C1(O)C(C)(C)CC(O)CC1(C)O	C13H22O4	Terpenoids	225.149	434.299	1.3084e+06	1.06712e+06	1.20167e+06	1.2532e+06	1.05828e+06	4.54157e+06	1.33908e+06	2.59004e+06	1.0768e+07	5.68667e+06
POS234	3,4-Dimethoxybenzaldehyde	WJUFSDZVCOTFON-UHFFFAOYSA-N	O=CC1=CC=C(OC)C(OC)=C1	C9H10O3	Benzene and substituted derivatives	167.07	302.316	4.31136e+06	0	0	235958	740905	2.60724e+06	1.31575e+06	197875	3.84153e+06	2.58893e+06
POS235	Methyl vanillate	BVWTXUYLKBHMOX-UHFFFAOYSA-N	COC1=C(C=CC(=C1)C(=O)OC)O	C9H10O4	Phenolic acids	182.985	1.00575	6.14823e+06	6.98889e+06	1.0716e+07	3.87844e+06	9.7068e+06	9.20837e+06	6.22485e+06	6.68787e+06	5.9492e+06	6.25605e+06
POS236	Caffeic acid	QAIPRVGONGVQAS-DUXPYHPUSA-N	O=C(O)C=CC1=CC=C(O)C(O)=C1	C9H8O4	Phenylpropanoids	181.05	114.878	1.20315e+07	2.82146e+06	6.06847e+06	7.12131e+06	1.41899e+07	2.19577e+07	1.06727e+07	2.84911e+07	1.86696e+07	1.01344e+07
POS237	Daminozide	NOQGZXFMHARMLW-UHFFFAOYSA-N	CN(C)NC(=O)CCC(O)=O	C6H12N2O3	Miscellaneous	161.092	42.8223	2.32606e+07	1.12379e+07	1.1814e+07	2.44007e+07	2.0121e+07	8.82074e+07	5.79763e+07	4.36835e+07	4.13902e+07	8.53948e+07
POS238	Bulleyaconi cine A	YRECILNLFWZVRM-JNQVLWDESA-N	CCN1CC2(CCC(C34C2C(C(C31)C5(CC(C6(CC4C5C6C(=O)C7=CC=C(C=C7)OC)O)OC)OC(=O)C)OC)OC)COC	C35H49NO9	Alkaloids	628.348	930.459	0	12421.7	0	24064.8	0	0	0	0	11970.7	0
POS239	3-(3,4-dimethoxyphenyl)-7-methoxychromen-4-one	UKWLNMIPRJLYGH-UHFFFAOYSA-N	COc1ccc2c(=O)c(coc2c1)c3ccc(OC)c(OC)c3	C18H16O5	Flavonoids	313.107	428.079	17385.9	69813.1	324708	107118	11051.8	501697	60872.9	141329	1.50424e+06	1.41137e+06
POS240	Isopropylidenylacetyl-marmesin	PQCLZBCFLJVBGA-MRXNPFEDSA-N	CC(=CC(=O)OC(C)(C)C1CC2=C(O1)C=C3C(=C2)C=CC(=O)O3)C	C19H20O5	Coumarins and derivatives	329.139	773.676	8849.69	0	0	0	0	0	0	0	0	8588.88
POS241	Neoschaftoside	OVMFOVNOXASTPA-UHFFFAOYSA-N	O=C1C=C(OC2=C1C(O)=C(C(O)=C2C3OC(CO)C(O)C(O)C3O)C4OCC(O)C(O)C4O)C=5C=CC(O)=CC5	C26H28O14	Flavonoids	565.155	274.794	21202.4	0	0	0	18878.5	91232.1	89495.1	170944	104231	132197
POS242	7-Methoxycoumarin	LIIALPBMIOVAHH-UHFFFAOYSA-N	COc1ccc2ccc(=O)oc2c1	C10H8O3	Phenylpropanoids	177.055	213.441	7.46859e+06	397261	7.04259e+06	7.10908e+06	1.16058e+07	3.23405e+07	1.95768e+07	2.80977e+07	3.67172e+07	3.36175e+07
POS243	Kaempferol-3-O-robinoside-7-O-rhamnoside	PEFASEPMJYRQBW-HKWQTAEVSA-N	C[C@@H]1O[C@@H](OC[C@H]2O[C@@H](OC3=C(OC4=CC(O[C@@H]5O[C@@H](C)[C@H](O)[C@@H](O)[C@H]5O)=CC(O)=C4C3=O)C3=CC=C(O)C=C3)[C@H](O)[C@@H](O)[C@H]2O)[C@H](O)[C@H](O)[C@H]1O	C33H40O19	Flavonoids	741.223	300.409	5.58275e+06	3.59293e+06	7.06417e+06	1.38812e+06	4.11728e+06	0	0	0	0	0
POS244	5,7-dihydroxy-3-(4-hydroxyphenyl)-6,8-bis[3,4,5-trihydroxy-6-(hydroxymethyl)oxan-2-yl]chromen-4-one	ISNRVVKKHPECQN-UHFFFAOYSA-N	OCC1OC(C(O)C(O)C1O)C2=C(O)C(C3OC(CO)C(O)C(O)C3O)=C4OC=C(C(=O)C4=C2O)C5=CC=C(O)C=C5	C27H30O15	Flavonoids	595.166	235.952	0	0	0	0	0	6.96745e+07	4.56935e+07	1.48687e+08	4.51154e+07	3.32481e+07
POS245	o-Veratraldehyde	JIVGSHFYXPRRSZ-UHFFFAOYSA-N	COC1=CC=CC(=C1OC)C=O	C9H10O3	Phenols	167.07	365.008	3.85676e+06	5.03802e+06	6.92067e+06	3.61214e+06	4.84613e+06	1.10837e+07	3.29753e+06	5.50834e+06	1.48799e+07	5.84765e+06
POS246	GLUCOSAMINE	MSWZFWKMSRAUBD-IVMDWMLBSA-N	OCC1OC(O)C(N)C(O)C1O	C6H13NO5	Organic oxygen compounds	180.087	48.7159	5.1982e+07	4.73494e+07	4.4708e+07	3.67298e+07	3.8593e+07	5.34658e+07	3.70758e+07	1.85075e+07	4.44816e+07	5.42338e+07
POS247	Gelsevirine	SSSCMFCWHWCCEH-MTYPYGCKSA-N	CON1C(=O)[C@@]2([C@H]3[C@H]4[C@H]5CO[C@@H]2C[C@H]5[C@@]3(CN4C)C=C)C2=CC=CC=C12	C21H24N2O3	Alkaloids	353.187	422.274	743761	654253	2.35049e+06	92585.9	1.99763e+06	65877.5	33652.6	228182	192568	26751.6
POS248	1,10-Dimethoxy-6-methyl-5,6,6a,7-tetrahydro-4H-dibenzo[de,g]quinoline-2,9-diol	LZJRNLRASBVRRX-UHFFFAOYSA-N	COc1cc-2c(CC3N(C)CCc4cc(O)c(OC)c2c34)cc1O	C19H21NO4	Alkaloids	328.154	522.437	5.13584e+06	113213	2.03581e+06	4.93543e+06	302136	15685	365489	142067	20374.7	74584.5
POS249	6-[3-[(3,4-dimethoxyphenyl)methyl]-4-methoxy-2-(methoxymethyl)butyl]-4-methoxy-1,3-benzodioxole	RCFGIEPQSDGMJJ-UHFFFAOYSA-N	COCC(CC1=CC=C(OC)C(OC)=C1)C(COC)CC2=CC3=C(OCO3)C(OC)=C2	C24H32O7	Phenylpropanoids	415.211	659.345	4.678e+08	2.18609e+08	2.34598e+08	1.84579e+08	1.1948e+08	1.47297e+08	1.34877e+08	1.64181e+08	1.79657e+08	1.69668e+08
POS250	Beauvericin	GYSCAQFHASJXRS-UHFFFAOYSA-N	O(C(C(C)C)4)C(C(N(C)C(=O)C(OC(C(N(C)C(=O)C(OC(C(N(C)C(=O)4)Cc(c3)cccc3)=O)C(C)C)Cc(c2)cccc2)=O)C(C)C)Cc(c1)cccc1)=O	C45H57N3O9	Miscellaneous	784.416	886.124	110334	3.73084e+06	4.48505e+06	0	118499	0	0	0	0	0
POS251	(1aR,4E,7aS,10aS,10bS)-1a,5-Dimethyl-8-methylene-2,3,6,7,7a,8,10a,10b-octahydrooxireno[9,10]cyclodeca[1,2-b]furan-9(1aH)-one	KTEXNACQROZXEV-SLXBATTESA-N	CC/1=C\CC[C@@]2(C)O[C@H]2[C@H]3OC(=O)C(=C)[C@@H]3CC1	C15H20O3	Miscellaneous	231.135	1287.96	2.83409e+07	6.18928e+07	1.93949e+07	2.30666e+07	2.13824e+07	2.41998e+07	1.42004e+07	9.96808e+06	2.97815e+07	2.70684e+07
POS252	Bruceine D	JBDMZGKDLMGOFR-DFEKUIMESA-N	CC1=CC(=O)C(C2(C1CC3C45C2C(C(C(C4(C(C(=O)O3)O)O)(OC5)C)O)O)C)O	C20H26O9	Terpenoids	411.165	373.315	4.28894e+06	3.20809e+06	1.85702e+06	4.90641e+06	5.02222e+06	0	3.53275e+06	6.16967e+06	0	998989
POS253	licochalcone B	DRDRYGIIYOPBBZ-XBXARRHUSA-N	O=C(C=CC1=CC=C(O)C(O)=C1OC)C2=CC=C(O)C=C2	C16H14O5	Flavonoids	287.092	355.148	144119	28946	117337	64202.7	692357	241777	79831.2	282996	165879	868845
POS254	Glutamylphenylalanine	XHHOHZPNYFQJKL-UHFFFAOYSA-N	O=C(O)C(N)CCC(=O)NC(C(=O)O)CC1=CC=CC=C1	C14H18N2O5	Carboxylic acids and derivatives	295.129	180.183	3.35855e+07	1.83507e+07	3.96074e+07	3.21017e+07	1.55237e+07	1.37832e+07	7.44413e+06	3.92338e+07	4.6561e+07	2.33803e+07
POS255	Methyl 4-hydroxy-3-methoxycinnamate	AUJXJFHANFIVKH-GQCTYLIASA-N	COC1=C(C=CC(=C1)C=CC(=O)OC)O	C11H12O4	Phenolic acids	209.081	342.552	7.17453e+06	1.57497e+06	4.34896e+06	3.49148e+06	5.09414e+06	4.69123e+06	768974	1.01304e+06	730406	1.10065e+06
POS256	L-ASPARAGINE	DCXYFEDJOCDNAF-UHFFFAOYSA-N	O=C(N)CC(N)C(=O)O	C4H8N2O3	Amino acid derivatives	133.061	42.8776	3.11446e+07	2.17189e+06	2.6615e+07	1.89277e+07	5.62562e+07	1.14608e+08	6.68637e+06	5.14784e+06	8.06524e+06	2.05501e+07
POS257	Scoparone	GUAFOGOEJLSQBT-UHFFFAOYSA-N	COC1=C(C=C2C(=C1)C=CC(=O)O2)OC	C11H10O4	Coumarins and derivatives	207.065	292.63	8.60721e+06	5.19312e+06	7.01097e+06	5.97555e+06	5.72971e+06	7.13354e+06	7.00138e+06	8.35644e+06	5.10467e+06	8.23327e+06
POS258	5-[6-(3-hydroxy-4-methoxyphenyl)-1,3,3a,4,6,6a-hexahydrofuro[3,4-c]furan-3-yl]-2-methoxyphenol	VRHZMFGDDGFRLP-UHFFFAOYSA-N	COC1=CC=C(C=C1O)C2OCC3C2COC3C4=CC=C(OC)C(O)=C4	C20H22O6	Phenylpropanoids	341.138	401.199	467792	944519	1.6652e+06	343342	2.51846e+06	1.98611e+06	1.92395e+06	1.84182e+06	3.47768e+06	7.63126e+06
POS259	beta-D-Glucopyranoside, phenylmethyl 6-O-[(2R,3R,4R)-tetrahydro-3,4-dihydroxy-4-(hydroxymethyl)-2-furanyl]-	NJMQSVWMCODQIP-FQXXIRCGSA-N	OC[C@@]1(O)CO[C@@H](OC[C@H]2O[C@@H](OCC3=CC=CC=C3)[C@H](O)[C@@H](O)[C@@H]2O)[C@@H]1O	C18H26O10	Miscellaneous	420.186	223.292	2.16577e+07	4.77734e+06	6.15805e+06	4.18448e+06	1.23206e+07	1.17124e+08	4.67811e+07	7.68932e+07	9.70387e+07	6.14976e+07
POS260	epiyangambin	HRLFUIXSXUASEX-UHFFFAOYSA-N	O(C=1C=C(C=C(OC)C1OC)C2OCC3C(OCC23)C4=CC(OC)=C(OC)C(OC)=C4)C	C24H30O8	Phenylpropanoids	469.182	288.211	4.08577e+06	5.78347e+06	1.23414e+06	1.05637e+06	5.56737e+06	3.07749e+06	6.51996e+06	9.21379e+06	3.90887e+06	6.17442e+06
POS261	[(2S,3R,4R,5R,6S)-2-[[(1aS,1bS,2S,5aR,6S,6aS)-1a-(hydroxymethyl)-2-[(2S,3R,4S,5S,6R)-3,4,5-trihydroxy-6-(hydroxymethyl)oxan-2-yl]oxy-2,5a,6,6a-tetrahydro-1bH-oxireno[5,6]cyclopenta[1,3-c]pyran-6-yl]oxy]-4,5-dihydroxy-6-methyloxan-3-yl] (E)-3-(4-hydroxyphenyl)prop-2-enoate	XIPQZLUSSJDAIC-UYESFEPRSA-N	O=C(OC1C(O)C(O)C(OC1OC2C3OC3(CO)C4C(OC=CC24)OC5OC(CO)C(O)C(O)C5O)C)C=CC6=CC=C(O)C=C6	C30H38O16	Phenylpropanoids	655.223	411.192	0	0	55959.4	0	0	174504	0	0	0	1.2223e+06
POS262	3,4-Dihydrocoumarin	VMUXSMXIQBNMGZ-UHFFFAOYSA-N	O=C(C1)Oc(c2)c(ccc2)C1	C9H8O2	Terpenoids	149.06	87.936	1.3972e+08	9.66876e+07	1.62558e+08	1.11658e+08	1.63969e+08	1.02162e+08	1.45059e+08	2.91206e+08	2.16547e+08	1.01228e+08
POS263	Spiro[furan-3(2H),1'(7'H)-naphthalene]-2,7'-dione, 5-(3-furanyl)-2',3',4,4',4'a,5,8',8'a-octahydro-4'a-hydroxy-2',5'-dimethyl-	DLHZVTVUHATYAU-UHFFFAOYSA-N	CC1CCC\2(O)C(CC(=O)\C=C2C)C13CC(OC3=O)C4=COC=C4	C19H22O5	Terpenoids	331.154	287.996	21249.9	0	0	0	0	8.45801e+06	2.92249e+06	2.09115e+07	1.70295e+07	2.4733e+07

## Sheet: POS_1
	ID	vip	names	Formula	mzmed	rtmed	Rtype_1	Rtype_2	Rtype_3	Rtype_4	Rtype_5	Wtype_1	Wtype_2	Wtype_3	Wtype_4	Wtype_5	R_ave	W_ave	RvsW	pvalue	color
POS180	27	1.09202	Proliferin	C27H40O5	445.295	506.408	9.91685e+06	1.19273e+07	1.1961e+07	1.23095e+07	9.44723e+06	1.20576e+06	271524	363565	539084	374503	1.11144e+07	552909	20.1	0	NA
POS135	26	1.0731	Adenine	C5H5N5	136.062	134.508	6.57704e+06	7.89016e+06	6.39293e+06	6.54705e+06	7.99932e+06	1.57607e+06	1.63047e+06	2.9259e+06	1.2629e+06	1.05092e+06	7.08154e+06	1.70968e+06	4.14	0	NA
POS173	25	1.06441	Cornuside	C24H30O14	543.168	163.581	1.0048e+06	52169.4	886682	41075	877612	2.5197e+07	2.07417e+07	2.82023e+07	2.11538e+07	1.54896e+07	594490	2.23589e+07	0.03	0	NA
POS039	24	1.06288	L-Tryptophan	C11H12N2O2	205.097	136.58	1844979181	8.55775e+08	3011161921	1114317419	1994904308	7809998730	11990613640	11732622828	13021153628	10349306748	1784229501	11202941115	0.16	0	NA
POS004	23	1.04729	Cystine	C6H12N2O4S2	258.057	109.618	1.19311e+07	9.25932e+06	6.50238e+06	9.87883e+06	1.42244e+07	139429	103219	0	0	0	1.03612e+07	50530.3	205.05	0	NA
POS211	22	1.04371	3-Formylindole	C9H7NO	146.06	136.579	1.77394e+08	7.89002e+07	2.92825e+08	2.07901e+08	2.08731e+08	7.50904e+08	1506300923	1161518268	1341859828	1182144519	1.97155e+08	1190749763	0.17	0	NA
POS128	21	1.04317	Oxyberberine	C20H17NO5	352.116	329.937	1.30416e+07	2.03117e+07	22228739	1.16947e+07	1.94577e+07	46101.2	77395	863425	488848	2.02384e+06	1.75669e+07	719924	24.4	0	NA
POS241	20	1.02172	Neoschaftoside	C26H28O14	565.155	274.794	21202.4	0	0	0	18878.5	91232.1	89495.1	170944	104231	132197	8018.77	119820	0.07	0	NA
POS242	19	1.02136	7-Methoxycoumarin	C10H8O3	177.055	213.441	7.46859e+06	397261	7.04259e+06	7.10908e+06	1.16058e+07	3.23405e+07	1.95768e+07	2.80977e+07	3.67172e+07	3.36175e+07	6.74869e+06	3.00901e+07	0.22	0	NA
POS046	18	1.01876	13-alpha-(21)-Epoxyeurycomanone	C20H24O10	425.142	223.292	2.9062e+07	6.96508e+06	8.8155e+06	6.73759e+06	1.77287e+07	1.12544e+08	5.91297e+07	8.02837e+07	9.04973e+07	6.41993e+07	1.38818e+07	8.17309e+07	0.17	0	NA
POS049	17	1.01155	Biochanin A	C16H12O5	285.076	327.8	45830.5	16246.9	12213.2	0	144125	308396	710778	719887	649257	906448	43683.5	663153	0.07	0	NA
POS175	16	1.00658	Grandisin	C24H32O7	415.209	67.2893	2.89674e+08	2.19638e+08	191073162	1.71245e+08	2.00315e+08	5.37866e+07	2.99312e+07	3.59358e+07	1.2346e+08	1.75343e+07	2.16609e+08	5.21299e+07	4.16	0	NA
POS069	15	1.00504	Vulgarin	C15H20O4	265.144	321.587	1.73016e+06	379094	240658	611765	832136	8.51301e+06	3.43716e+06	6.6557e+06	5.33634e+06	5.71075e+06	759183	5.93081e+06	0.13	0	NA
POS131	14	1.00226	kaempferol 7-neohesperidoside	C27H30O15	595.166	298.281	2.55999e+06	1.51129e+06	3.1409e+06	756818	1.54431e+06	9.60884e+06	6.0766e+06	1.29943e+07	1.42535e+07	1.20803e+07	1.90286e+06	1.10449e+07	0.17	0	NA
POS072	13	1.00213	alpinetin	C16H14O4	293.078	384.934	4.35897e+06	8.47515e+06	8.91992e+06	4.63498e+06	9.4892e+06	676169	414811	466703	999676	383882	7.17565e+06	588250	12.2	0	NA
POS100	12	0.998159	Apigenin-7-O-neohesperidoside	C27H30O14	579.171	354.593	2.65416e+06	4.55117e+06	5.99012e+06	7.1516e+06	3.92689e+06	289747	235016	239448	163316	255133	4.85499e+06	236552	20.52	0	NA
POS117	11	0.990387	Cinnamaldehyde	C9H8O	133.065	307.486	0	0	0	0	0	2.18011e+06	1.21118e+06	1.62098e+06	2.3086e+06	3.46477e+06	1	2.15953e+06	0	0	NA
POS259	10	0.98851	Benzyl beta-primeveroside	C18H26O10	420.186	223.292	2.16577e+07	4.77734e+06	6.15805e+06	4.18448e+06	1.23206e+07	1.17124e+08	4.67811e+07	7.68932e+07	9.70387e+07	6.14976e+07	9.81986e+06	7.98869e+07	0.12	0.001	NA
POS205	9	0.977778	Melibiose	C12H22O11	365.105	655.09	2.0274e+07	1.38423e+07	2.80496e+07	1.63183e+07	1.49936e+07	4.64824e+06	5.53971e+06	4.07719e+06	5.73194e+06	4.48505e+06	1.89156e+07	4.91645e+06	3.85	0.001	NA
POS017	8	0.973768	Carnitine	C7H15NO3	162.112	40.3647	5.66983e+08	1.81126e+08	4.21809e+08	2.45479e+08	3.03312e+08	8.06698e+08	831991811	7.05737e+08	8.54417e+08	6.19199e+08	3.45744e+08	7.67609e+08	0.45	0.001	NA
POS096	7	0.973465	Verproside	C22H26O13	499.143	109.843	2.03641e+07	1.53281e+07	9.72013e+06	1.14059e+07	2.76569e+07	108184	207988	581750	294552	33646.8	1.70973e+07	249224	68.6	0.001	NA
POS183	6	0.951187	Hecogenin	C27H42O4	431.316	575.377	3.14354e+06	448120	1.03338e+06	1.59444e+06	720808	2.98561e+07	2.87165e+07	1.62015e+07	1.94459e+07	8.39666e+06	1.40826e+06	2.05253e+07	0.07	0.002	NA
POS091	5	0.941042	Pinoresinol diglucoside	C32H42O16	705.236	318.946	633176	1.36785e+06	1.81962e+06	889830	616319	1.17216e+07	1.47279e+07	1.05752e+07	6.89777e+06	4.08385e+06	1.06536e+06	9.82128e+06	0.11	0.002	NA
POS108	4	0.933669	4-Androstene-3,17-dione	C19H26O2	287.201	586.486	1.52923e+06	1.10521e+06	2.33433e+06	966882	1.9527e+06	52935.1	75441.9	499508	329761	663523	1.57968e+06	324236	4.87	0.002	NA
POS232	3	0.932485	Zederone	C15H18O3	247.133	163.302	8.41645e+06	2.48598e+06	3.47433e+06	2.9182e+06	6.76527e+06	2.80584e+07	1.71232e+07	1.27016e+07	2.6585e+07	1.37155e+07	4.81204e+06	1.96588e+07	0.24	0.003	NA
POS237	2	0.927999	Daminozide	C6H12N2O3	161.092	42.8223	2.32606e+07	1.12379e+07	1.1814e+07	2.44007e+07	2.0121e+07	8.82074e+07	5.79763e+07	4.36835e+07	4.13902e+07	8.53948e+07	1.83695e+07	6.33326e+07	0.29	0.002	NA
POS141	1	0.860009	17-Hydroxy-15,16-epoxykauran-18-oic acid	C20H30O4	317.211	378.255	1.451e+06	928989	922302	1.00271e+06	3.34403e+06	3.20376e+06	3.72352e+06	5.79922e+06	3.02108e+06	3.7404e+06	1.55203e+06	3.91982e+06	0.4	0.008	NA

## Sheet: POS_2
	ID	vip	names	Formula	mzmed	rtmed	Rtype_1	Rtype_2	Rtype_3	Rtype_4	Rtype_5	Wtype_1	Wtype_2	Wtype_3	Wtype_4	Wtype_5	R_ave	W_ave	RvsW	pvalue	color
POS180	27	1.09202	Proliferin	C27H40O5	445.295	506.408	9.91685e+06	1.19273e+07	1.1961e+07	1.23095e+07	9.44723e+06	1.20576e+06	271524	363565	539084	374503	1.11144e+07	552909	20.1	0	NA
POS135	26	1.0731	Adenine	C5H5N5	136.062	134.508	6.57704e+06	7.89016e+06	6.39293e+06	6.54705e+06	7.99932e+06	1.57607e+06	1.63047e+06	2.9259e+06	1.2629e+06	1.05092e+06	7.08154e+06	1.70968e+06	4.14	0	NA
POS173	25	1.06441	Cornuside	C24H30O14	543.168	163.581	1.0048e+06	52169.4	886682	41075	877612	2.5197e+07	2.07417e+07	2.82023e+07	2.11538e+07	1.54896e+07	594490	2.23589e+07	0.03	0	NA
POS039	24	1.06288	L-Tryptophan	C11H12N2O2	205.097	136.58	1844979181	8.55775e+08	3011161921	1114317419	1994904308	7809998730	11990613640	11732622828	13021153628	10349306748	1784229501	11202941115	0.16	0	NA
POS004	23	1.04729	Cystine	C6H12N2O4S2	258.057	109.618	1.19311e+07	9.25932e+06	6.50238e+06	9.87883e+06	1.42244e+07	139429	103219	0	0	0	1.03612e+07	50530.3	205.05	0	NA
POS211	22	1.04371	3-Formylindole	C9H7NO	146.06	136.579	1.77394e+08	7.89002e+07	2.92825e+08	2.07901e+08	2.08731e+08	7.50904e+08	1506300923	1161518268	1341859828	1182144519	1.97155e+08	1190749763	0.17	0	NA
POS128	21	1.04317	Oxyberberine	C20H17NO5	352.116	329.937	1.30416e+07	2.03117e+07	22228739	1.16947e+07	1.94577e+07	46101.2	77395	863425	488848	2.02384e+06	1.75669e+07	719924	24.4	0	NA
POS241	20	1.02172	Neoschaftoside	C26H28O14	565.155	274.794	21202.4	0	0	0	18878.5	91232.1	89495.1	170944	104231	132197	8018.77	119820	0.07	0	NA
POS242	19	1.02136	7-Methoxycoumarin	C10H8O3	177.055	213.441	7.46859e+06	397261	7.04259e+06	7.10908e+06	1.16058e+07	3.23405e+07	1.95768e+07	2.80977e+07	3.67172e+07	3.36175e+07	6.74869e+06	3.00901e+07	0.22	0	NA
POS046	18	1.01876	13-alpha-(21)-Epoxyeurycomanone	C20H24O10	425.142	223.292	2.9062e+07	6.96508e+06	8.8155e+06	6.73759e+06	1.77287e+07	1.12544e+08	5.91297e+07	8.02837e+07	9.04973e+07	6.41993e+07	1.38818e+07	8.17309e+07	0.17	0	NA
POS049	17	1.01155	Biochanin A	C16H12O5	285.076	327.8	45830.5	16246.9	12213.2	0	144125	308396	710778	719887	649257	906448	43683.5	663153	0.07	0	NA
POS175	16	1.00658	Grandisin	C24H32O7	415.209	67.2893	2.89674e+08	2.19638e+08	191073162	1.71245e+08	2.00315e+08	5.37866e+07	2.99312e+07	3.59358e+07	1.2346e+08	1.75343e+07	2.16609e+08	5.21299e+07	4.16	0	NA
POS069	15	1.00504	Vulgarin	C15H20O4	265.144	321.587	1.73016e+06	379094	240658	611765	832136	8.51301e+06	3.43716e+06	6.6557e+06	5.33634e+06	5.71075e+06	759183	5.93081e+06	0.13	0	NA
POS131	14	1.00226	kaempferol 7-neohesperidoside	C27H30O15	595.166	298.281	2.55999e+06	1.51129e+06	3.1409e+06	756818	1.54431e+06	9.60884e+06	6.0766e+06	1.29943e+07	1.42535e+07	1.20803e+07	1.90286e+06	1.10449e+07	0.17	0	NA
POS072	13	1.00213	alpinetin	C16H14O4	293.078	384.934	4.35897e+06	8.47515e+06	8.91992e+06	4.63498e+06	9.4892e+06	676169	414811	466703	999676	383882	7.17565e+06	588250	12.2	0	NA

## Sheet: NEG_1
	ID	vip	names	Formula	Class	mzmed	rtmed	Rtype_1	Rtype_2	Rtype_3	Rtype_4	Rtype_5	Wtype_1	Wtype_2	Wtype_3	Wtype_4	Wtype_5	total	R_ave	W_ave	RvsW	pvalue	color
NEG146	24	1.09887	Lactose	C12H22O11	Others	387.115	989.513	9.21614e+06	1.13919e+07	9.11411e+06	1.11453e+07	9.47547e+06	4.32197e+06	4.32366e+06	4.76928e+06	4.15175e+06	3.82311e+06	7.17326e+07	1.00686e+07	4.27796e+06	2.35	0	NA
NEG013	23	1.07639	Apigenin-pentosyl-glucoside	C26H28O14	Phenols	563.14	339.198	1	1	1	1	1	2.38454e+06	2.51716e+06	4.18711e+06	2.43744e+06	2.94432e+06	1.44706e+07	1	2.89411e+06	0	0	NA
NEG068	22	1.05561	L-Tryptophan	C11H12N2O2	Others	203.083	130.606	2.46678e+08	137782463	4.89777e+08	3.23794e+08	3.19814e+08	1334526827	2788732521	2332598163	2561778831	1955461719	12490942336	3.03569e+08	2194619612	0.14	0	NA
NEG154	21	1.05276	Benzyl gentiobioside	C19H28O11	Phenols	431.156	211.205	487349	145224	38116	159715	484420	5.35636e+06	2.16446e+06	4.35945e+06	4.81514e+06	4.1179e+06	2.21281e+07	262965	4.16266e+06	0.06	0	NA
NEG139	20	1.04697	Obacunone	C26H30O7	Terpenoids	453.195	891.121	6.38743e+06	6.35538e+06	2.43816e+06	2.35484e+06	1.81649e+06	1.14645e+07	1.36119e+07	1.17982e+07	1.16614e+07	1.58135e+07	8.37018e+07	3.87046e+06	1.28699e+07	0.3	0	NA
NEG053	19	1.03784	Digitonin	C56H92O29	Terpenoids	1227.56	350.257	126282	1	1	1.12182e+06	662443	2.56144e+07	1.67495e+07	2.94118e+07	4.42214e+07	2.88959e+07	1.46804e+08	382110	2.89786e+07	0.01	0	NA
NEG228	18	1.01604	Hydroxytyrosol-glucuronide	C14H18O9	Others	329.088	92.0949	6.21121e+06	794182	2.12577e+06	2.18976e+06	3.43545e+06	2.19779e+08	1.97176e+08	4.94166e+08	4.23174e+08	4.57161e+08	1806211304	2.95127e+06	3.58291e+08	0.01	0	NA
NEG160	17	1.01513	Gingerglycolipid A	C33H56O14	Others	675.36	676.604	1.19263e+06	1.75558e+06	1.11537e+06	1.35377e+06	572634	111915	34173.5	175855	112614	67871.4	6.49241e+06	1.198e+06	100486	11.92	0	NA
NEG041	16	1.01375	Vanillic acid	C8H8O4	Organic acids and derivatives	167.035	92.0949	4.12463e+06	2.69753e+06	2.76788e+06	3.19814e+06	8.48585e+06	2.56774e+07	2.44176e+07	5.28818e+07	4.48951e+07	5.19337e+07	2.2108e+08	4.25481e+06	3.99611e+07	0.11	0	NA
NEG094	15	1.00233	Thymidine	C10H14N2O5	Alkaloids	241.083	77.4861	935224	292599	1.14935e+06	464139	524492	1.45259e+07	8.29512e+06	6.67994e+06	1.28716e+07	6.18416e+06	5.19225e+07	673160	9.71133e+06	0.07	0.001	NA
NEG164	14	1.00201	Benzyl beta-primeveroside	C18H26O10	Others	401.145	218.718	2.63137e+07	7.38445e+06	9.15389e+06	6.66525e+06	1.52926e+07	1.54735e+08	6.11635e+07	9.71296e+07	1.32879e+08	8.23332e+07	5.9305e+08	1.2962e+07	105648086	0.12	0.001	NA
NEG060	13	0.984027	Syringaresinol	C22H26O8	Phenols	417.156	562.389	1	1	1	1	1	642659	1.25225e+06	295533	794321	841817	3.82659e+06	1	765317	0	0.001	NA
NEG037	12	0.983022	Rosmarinic acid	C18H16O8	Phenols	359.075	40.0917	1.96576e+07	3.58682e+06	6.59196e+06	1.41395e+07	2.11845e+07	9.87238e+07	7.38818e+07	4.21417e+07	6.37532e+07	4.81379e+07	3.91799e+08	1.30321e+07	6.53277e+07	0.2	0.001	NA
NEG063	11	0.982209	Sucrose	C12H22O11	Carbohydrates and derivatives	341.109	121.008	3.12555e+07	2.22985e+07	1.86663e+07	2.17222e+07	2.82948e+07	7.95615e+06	6.22946e+06	8.69267e+06	1.71814e+07	5.18114e+06	1.67478e+08	2.44474e+07	9.04817e+06	2.7	0.001	NA
NEG208	10	0.978058	Prehumulinic acid	C16H24O4	Others	279.16	533.629	278962	159816	251773	172995	198891	2.61887e+06	1.889e+06	1.11788e+06	1.19266e+06	2.85629e+06	1.07371e+07	212487	1.93494e+06	0.11	0.001	NA
NEG174	9	0.974901	Apigenin-8-C-glucoside-2-rhamnoside	C27H30O14	Phenols	577.156	350.513	2.71422e+06	6.31614e+06	8.41714e+06	9.14752e+06	4.86356e+06	582989	644282	568488	499224	1.11349e+06	3.4867e+07	6.29171e+06	681694	9.23	0.001	NA
NEG213	8	0.973924	Phlorigidoside B	C19H28O13	Others	445.135	107.138	3.89768e+08	1.27159e+08	2.37712e+08	1.38944e+08	3.12871e+08	2.84228e+06	1.16829e+06	3.79621e+06	1.93512e+06	2.21332e+06	1218409919	2.41291e+08	2.39104e+06	100.91	0.002	NA
NEG225	7	0.973188	Glutathione	C10H17N3O6S	Alkaloids	306.077	70.8047	2.25868e+07	3.39926e+07	1.7796e+07	2.97541e+07	1.25116e+07	1.56329e+06	4.11912e+06	6.67167e+06	5.13145e+06	4.88179e+06	1.39008e+08	2.33282e+07	4.47346e+06	5.21	0.002	NA
NEG075	6	0.970394	Protocatechualdehyde	C7H6O3	Phenols	137.024	70.906	4.16724e+06	3.43817e+06	3.66127e+06	4.21318e+06	4.11919e+06	3.26278e+07	1.78492e+07	2.32781e+07	5.23919e+07	3.12691e+07	1.77015e+08	3.91981e+06	3.14832e+07	0.12	0.002	NA
NEG045	5	0.968439	Terrestrosin K	C51H82O24	Terpenoids	1077.51	517.379	1	1	21729.9	1	1	1.53616e+06	1.5746e+06	411195	689865	1.14358e+06	5.37713e+06	4346.78	1.07108e+06	0	0.002	NA
NEG070	4	0.968152	Corchoionoside B	C19H28O9	Others	399.166	306.374	5.71245e+06	1	1	53285.6	28139.5	7.22566e+07	2.85167e+07	3.22158e+07	9.29193e+07	7.1133e+07	3.02835e+08	1.15878e+06	5.94083e+07	0.02	0.002	NA
NEG143	3	0.96593	3-Oxo-9,11-octadecadienoic acid	C18H30O3	Fatty acids	293.212	877.499	5.82154e+06	6.53624e+06	1.81678e+06	4.58259e+06	1.44729e+06	2.32519e+07	2.19162e+07	5.29719e+07	6.11151e+07	5.47812e+07	2.34241e+08	4.04089e+06	4.28073e+07	0.09	0.002	NA
NEG052	2	0.918891	L-Glutamic acid	C5H9NO4	Amino acid derivatives	146.046	40.0706	5.95118e+07	3.38433e+07	2.64984e+07	4.49187e+07	4.12139e+07	1.23365e+07	7.57486e+06	2.58669e+07	1.11232e+07	2.13814e+07	284268928	4.11972e+07	1.56566e+07	2.63	0.004	NA
NEG023	1	0.917883	Pinoresinol-glucoside	C26H32O11	Others	519.187	346.766	3.19816e+06	3.56812e+06	3.29777e+06	2.38426e+06	743913	88317.2	249579	437843	191215	1.31559e+06	1.54748e+07	2.63845e+06	456510	5.78	0.004	NA

## Sheet: NEG_2
	ID	vip	names	Formula	Class	mzmed	rtmed	Rtype_1	Rtype_2	Rtype_3	Rtype_4	Rtype_5	Wtype_1	Wtype_2	Wtype_3	Wtype_4	Wtype_5	total	R_ave	W_ave	RvsW	pvalue	color
NEG146	24	1.09887	Lactose	C12H22O11	Others	387.115	989.513	9.21614e+06	1.13919e+07	9.11411e+06	1.11453e+07	9.47547e+06	4.32197e+06	4.32366e+06	4.76928e+06	4.15175e+06	3.82311e+06	7.17326e+07	1.00686e+07	4.27796e+06	2.35	0	NA
NEG013	23	1.07639	Apigenin-pentosyl-glucoside	C26H28O14	Phenols	563.14	339.198	1	1	1	1	1	2.38454e+06	2.51716e+06	4.18711e+06	2.43744e+06	2.94432e+06	1.44706e+07	1	2.89411e+06	0	0	NA
NEG068	22	1.05561	L-Tryptophan	C11H12N2O2	Others	203.083	130.606	2.46678e+08	137782463	4.89777e+08	3.23794e+08	3.19814e+08	1334526827	2788732521	2332598163	2561778831	1955461719	12490942336	3.03569e+08	2194619612	0.14	0	NA
NEG154	21	1.05276	Benzyl gentiobioside	C19H28O11	Phenols	431.156	211.205	487349	145224	38116	159715	484420	5.35636e+06	2.16446e+06	4.35945e+06	4.81514e+06	4.1179e+06	2.21281e+07	262965	4.16266e+06	0.06	0	NA
NEG139	20	1.04697	Obacunone	C26H30O7	Terpenoids	453.195	891.121	6.38743e+06	6.35538e+06	2.43816e+06	2.35484e+06	1.81649e+06	1.14645e+07	1.36119e+07	1.17982e+07	1.16614e+07	1.58135e+07	8.37018e+07	3.87046e+06	1.28699e+07	0.3	0	NA
NEG053	19	1.03784	Digitonin	C56H92O29	Terpenoids	1227.56	350.257	126282	1	1	1.12182e+06	662443	2.56144e+07	1.67495e+07	2.94118e+07	4.42214e+07	2.88959e+07	1.46804e+08	382110	2.89786e+07	0.01	0	NA
NEG228	18	1.01604	Hydroxytyrosol-glucuronide	C14H18O9	Others	329.088	92.0949	6.21121e+06	794182	2.12577e+06	2.18976e+06	3.43545e+06	2.19779e+08	1.97176e+08	4.94166e+08	4.23174e+08	4.57161e+08	1806211304	2.95127e+06	3.58291e+08	0.01	0	NA
NEG160	17	1.01513	Gingerglycolipid A	C33H56O14	Others	675.36	676.604	1.19263e+06	1.75558e+06	1.11537e+06	1.35377e+06	572634	111915	34173.5	175855	112614	67871.4	6.49241e+06	1.198e+06	100486	11.92	0	NA
NEG041	16	1.01375	Vanillic acid	C8H8O4	Organic acids and derivatives	167.035	92.0949	4.12463e+06	2.69753e+06	2.76788e+06	3.19814e+06	8.48585e+06	2.56774e+07	2.44176e+07	5.28818e+07	4.48951e+07	5.19337e+07	2.2108e+08	4.25481e+06	3.99611e+07	0.11	0	NA
NEG094	15	1.00233	Thymidine	C10H14N2O5	Alkaloids	241.083	77.4861	935224	292599	1.14935e+06	464139	524492	1.45259e+07	8.29512e+06	6.67994e+06	1.28716e+07	6.18416e+06	5.19225e+07	673160	9.71133e+06	0.07	0.001	NA
NEG164	14	1.00201	Benzyl beta-primeveroside	C18H26O10	Others	401.145	218.718	2.63137e+07	7.38445e+06	9.15389e+06	6.66525e+06	1.52926e+07	1.54735e+08	6.11635e+07	9.71296e+07	1.32879e+08	8.23332e+07	5.9305e+08	1.2962e+07	105648086	0.12	0.001	NA

## Sheet: negative ionization mode
id	Name	InChIKey	SMILES	Formula	Class	mzmed	rtmed	Gtype_1	Gtype_2	Gtype_3	Gtype_4	Gtype_5	Wtype_1	Wtype_2	Wtype_3	Wtype_4	Wtype_5
NEG001	D-GLUCURONIC ACID	AEMOLEFTQBMNLQ-UHFFFAOYSA-N	C1(C(C(OC(C1O)O)C(=O)O)O)O	C6H10O7	Organic oxygen compounds	193.035	1046.68	7.46405e+06	6.49934e+06	5.75775e+06	6.11502e+06	6.59589e+06	1.06307e+07	8.8466e+06	5.44372e+06	8.55013e+06	9.41178e+06
NEG002	kojic acid	BEJNERDRQOWKJM-UHFFFAOYSA-N	O=C1C=C(OC=C1O)CO	C6H6O4	Organic oxygen compounds	141.019	1565.39	5.31954e+06	6.35107e+06	1.49139e+07	1.21328e+07	5.7949e+06	4.81506e+06	6.17512e+06	6.16274e+06	5.91507e+06	6.14455e+06
NEG003	L-ASPARTATE	CKLJMWTZIZZHCS-UHFFFAOYSA-N	C(C(C(=O)O)N)C(=O)O	C4H7NO4	Amino acid derivatives	132.03	60.1768	1.21089e+07	4.81813e+06	7.16214e+06	5.01079e+06	1.74459e+07	3.53068e+06	1.30497e+06	2.98308e+06	2.93582e+06	2.55508e+06
NEG004	L-Valine	KZSNJWFQEVHDMF-BYPYZUCNSA-N	CC(C)C(C(=O)O)N	C5H11NO2	Alkaloids	116.072	136.404	7.43641e+06	2.11529e+06	2.77811e+06	1.78906e+06	3.9493e+06	3.15469e+06	2.79321e+06	3.11353e+06	5.13805e+06	2.50041e+06
NEG005	LEVODOPA	WTDRDQBEARUVNC-LURJTMIESA-N	O=C(O)C(N)CC1=CC=C(O)C(O)=C1	C9H11NO4	Amino acid derivatives	196.063	1488.78	4.03658e+06	5.31586e+06	4.89988e+06	7.84139e+06	5.86553e+06	4.36696e+06	6.3925e+06	5.60031e+06	4.7544e+06	5.02353e+06
NEG006	Threonic acid	JPIJQSOTBSSVTP-GBXIJSLDSA-N	O=C(O)C(O)C(O)CO	C4H8O5	Organic acids and derivatives	135.03	1046.55	6.06419e+06	5.44057e+06	5.45271e+06	5.06374e+06	4.79643e+06	8.48457e+06	6.80808e+06	4.86508e+06	6.27765e+06	7.42342e+06
NEG007	Maleic acid	VZCYOOQTPOCHFL-UPHRSURJSA-N	C(=CC(=O)O)C(=O)O	C4H4O4	Organic acids and derivatives	115.004	1564.94	5.9588e+06	5.65112e+06	6.05683e+06	6.56858e+06	6.29981e+06	5.90903e+06	6.5575e+06	5.6909e+06	6.36714e+06	6.04132e+06
NEG008	Iristectorigenin B	CCRPIWFQMLICCY-UHFFFAOYSA-N	COC1=C(C=CC(=C1)C2=COC3=C(C2=O)C(=C(C(=C3)O)OC)O)O	C17H14O7	Flavonoids	329.067	491.668	45581.8	1.1453e+06	483964	175739	71302.2	0	208670	1.53427e+06	11480.2	1.36093e+06
NEG009	Tyrosine	OUYCCCASQSFEME-QMMMGPOBSA-N	O=C(O)C(N)CC1=CC=C(O)C=C1	C9H11NO3	Amino acid derivatives	180.06	52.0217	1.50805e+07	3.69036e+06	2.38835e+07	1.13935e+07	1.74785e+07	3.091e+06	1.91826e+07	1.41527e+07	1.87066e+07	1.30013e+07
NEG010	Abscisic acid	JLIDBLDQVAYHNE-LXGGSRJLSA-N	O=C(O)C=C(C=CC1(O)C(=CC(=O)CC1(C)C)C)C	C15H20O4	Terpenoids	263.129	415.238	1.09753e+06	2.04601e+06	1.7799e+06	1.08309e+06	631016	4.89306e+06	1.90788e+06	1.46812e+06	3.90566e+06	3.50259e+06
NEG011	Glyceric acid	RBNPOMFGQQGHHO-UHFFFAOYSA-N	C(C(C(=O)O)O)O	C3H6O4	Carbohydrates and derivatives	105.019	1530.82	1.73965e+06	1.57457e+06	1.46758e+06	2.96208e+06	1.65182e+06	1.64486e+06	1.38137e+06	1.40294e+06	1.65355e+06	1.37677e+06
NEG012	catalposide	UXSACQOOWZMGSE-RWORTQBESA-N	O=C(OC1C2OC2(CO)C3C(OC=CC13)OC4OC(CO)C(O)C(O)C4O)C5=CC=C(O)C=C5	C22H26O12	Iridoids	481.136	306.553	595171	28038.9	189637	197749	475254	0	0	62993.6	0	0
NEG013	Apigenin-pentosyl-glucoside	NTDLXWMIWOECHG-UHFFFAOYSA-N	O=C3C=C(OC4=CC(OC2OC(CO)C(O)C(O)C2(OC1OCC(O)(CO)C1(O)))=CC(O)=C34)C5=CC=C(O)C=C5	C26H28O14	Flavonoids	563.14	339.198	0	0	0	0	0	2.38454e+06	2.50706e+06	4.08711e+06	2.43744e+06	2.94432e+06
NEG014	Oleic acid	ZQPPMHVWECSIRJ-KTKRTIGZSA-N	O=C(O)CCCCCCCC=CCCCCCCCC	C18H34O2	Fatty acids	281.249	866.542	204890	651762	17792.7	29595	13862.3	2.25354e+07	276809	12924.1	1.89739e+06	3.47097e+07
NEG015	1,7-bis(4-hydroxyphenyl)heptan-3-one	QUHYUSAHBDACNG-UHFFFAOYSA-N	O=C(CCC1=CC=C(O)C=C1)CCCCC2=CC=C(O)C=C2	C19H22O3	Phenols	297.153	706.777	3.07853e+07	1.52092e+07	1.77885e+07	3.09618e+07	1.87426e+07	2.77222e+07	4.03473e+07	3.65256e+07	6.58975e+07	1.77635e+07
NEG016	2,4,6-trihydroxy-5-[1-(4-hydroxy-1,1,4,7-tetramethyl-1a,2,3,4a,5,6,7a,7b-octahydrocyclopropa[h]azulen-7-yl)-3-methylbutyl]benzene-1,3-dicarbaldehyde	IBLPTYJTKWQCDX-UHFFFAOYSA-N	CC(C)CC(C1=C(O)C(C=O)=C(O)C(C=O)=C1O)C2(C)CCC3C2C4C(CCC3(C)O)C4(C)C	C28H40O6	Terpenoids	471.275	878.497	379282	443348	321302	2.29019e+06	943001	1.13538e+06	143172	101545	101691	586580
NEG017	eudesmin	PEUUVVGQIVMSAW-RZTYQLBFSA-N	O(C1=CC=C(C=C1OC)C2OCC3C(OCC23)C4=CC=C(OC)C(OC)=C4)C	C22H26O6	Phenylpropanoids	385.163	192.681	0	0	0	0	0	4.17197e+06	3.60649e+06	3.92531e+06	5.52185e+06	1.29639e+07
NEG018	Sinapic acid	PCMORTLOPMLEFB-ONEGZZNKSA-N	O=C(O)C=CC=1C=C(OC)C(O)=C(OC)C1	C11H12O5	Phenylpropanoids	223.061	441.217	1.07119e+06	1.26166e+06	1.18043e+06	1.08306e+06	1.00237e+06	1.19304e+06	1.20189e+06	1.43099e+06	1.47591e+06	974418
NEG019	Kaempferol	IYRMWMYZSQPJKC-UHFFFAOYSA-N	C1=CC(=CC=C1C2=C(C(=O)C3=C(C=C(C=C3O2)O)O)O)O	C15H10O6	Flavonoids	285.041	415.064	0	1.56957e+06	0	62420	41116.1	0	20224.9	546909	27080.8	721229
NEG020	Pyrogallol	WQGWDDDVZFFDIG-UHFFFAOYSA-N	C1=CC(=C(C(=C1)O)O)O	C6H6O3	Phenols	125.024	1794.31	2.29089e+07	2.85706e+07	4.37932e+07	4.40902e+07	3.66961e+07	2.38254e+07	3.88151e+07	5.73799e+07	3.73611e+07	4.71118e+07
NEG021	Citric acid	KRKNYBCHXYNGOX-UHFFFAOYSA-N	O=C(O)CC(O)(C(=O)O)CC(=O)O	C6H8O7	Organic acids and derivatives	191.02	76.2976	1.24173e+08	2.46308e+08	1.84417e+08	1.94018e+08	3.78023e+08	3.45586e+08	2.81613e+08	4.12508e+08	3.76854e+07	2.17777e+08
NEG022	Nonivamide	RGOVYLWUIBMPGK-UHFFFAOYSA-N	CCCCCCCCC(=O)NCC1=CC(=C(C=C1)O)OC	C17H27NO3	Alkaloids	292.192	935.148	558967	1.37832e+06	5.88338e+06	4.41125e+06	2.47344e+06	0	0	0	0	162068
NEG023	Pinoresinol 4-O-glucoside	QLJNETOQFQXTLI-WMYFGKAISA-N	COC1=C(C=CC(=C1)C2C3COC(C3CO2)C4=CC(=C(C=C4)OC5C(C(C(C(O5)CO)O)O)O)OC)O	C26H32O11	Lignans	519.187	346.766	3.09816e+06	3.56802e+06	3.29777e+06	2.38426e+06	743913	88307.2	249579	437843	190215	1.31559e+06
NEG024	Ginkgolic acid C17-1	MBYNDKVOZOAOIS-FPLPWBNLSA-N	CCCCCCC=CCCCCCCCCCC1=C(C(=CC=C1)O)C(=O)O	C24H38O3	Phenolic acids	373.275	1089.08	0	0	0	13121.5	0	14170.9	288462	6.6292e+06	183058	688810
NEG025	Schaftoside	MMDUKUSNQNWVET-WMRYYKKOSA-N	C1C(C(C(C(O1)C2=C3C(=C(C(=C2O)C4C(C(C(C(O4)CO)O)O)O)O)C(=O)C=C(O3)C5=CC=C(C=C5)O)O)O)O	C26H28O14	Flavonoids	563.141	268.228	0	14466.2	23828.3	20558.7	65789	0	0	121313	0	0
NEG026	Methyl hexadecanoate	FLIACVVOZYBSBS-UHFFFAOYSA-N	CCCCCCCCCCCCCCCC(=O)OC	C17H34O2	Fatty Acyls	315.254	707.676	410738	429390	388577	335814	320121	1.33552e+06	1.03847e+06	555854	1.37376e+06	4.19161e+06
NEG027	Sorbitol	FBPFZTCFMRRESA-JGWLITMVSA-N	OCC(O)C(O)C(O)C(O)CO	C6H14O6	Organic oxygen compounds	181.072	37.6751	6.19998e+06	6.86691e+06	4.23335e+06	9.38867e+06	4.17592e+06	1.7789e+07	8.23934e+06	1.76092e+07	2.87727e+06	1.08263e+07
NEG028	2-Ketogluconic acid	VBUYCZFBVCCYFD-JJYYJPOSSA-N	O=C(O)C(=O)C(O)C(O)C(O)CO	C12H24O9	Carbohydrates and derivatives	193.035	37.6881	505423	1.85767e+06	261930	3.81179e+06	4.15902e+06	1.52072e+07	7.73612e+06	7.92146e+06	5.13385e+07	5.12341e+06
NEG029	3-[(Carboxycarbonyl)amino]-L-alanine	NEEQFPMRODQIKX-REOHCLBHSA-N	C(C(C(=O)O)N)NC(=O)C(=O)O	C5H8N2O5	Alkaloids	174.956	98.0232	7.39925e+07	8.85689e+07	8.49973e+07	3.80682e+07	7.81615e+07	8.86149e+07	8.9585e+07	7.45389e+07	8.40065e+07	9.5379e+07
NEG030	(2S,3R,4S,5S,6R)-2-[4-[(3S,3aR,6S,6aR)-3-(4-hydroxy-3,5-dimethoxyphenyl)-1,3,3a,4,6,6a-hexahydrofuro[3,4-c]furan-6-yl]-2,6-dimethoxyphenoxy]-6-(hydroxymethyl)oxane-3,4,5-triol	WEKCEGQSIIQPAQ-IRBNZIFYSA-N	COC1=CC(=CC(OC)=C1O)[C@H]2OC[C@H]3[C@@H]2CO[C@@H]3C4=CC(OC)=C(O[C@@H]5O[C@H](CO)[C@@H](O)[C@H](O)[C@H]5O)C(OC)=C4	C28H36O13	Phenylpropanoids	579.209	295.731	921262	122525	239849	327648	1.03789e+06	1.17392e+06	915476	5.8832e+06	1.87661e+06	3.16729e+06
NEG031	p-Hydroxybenzaldehyde	RGHHSNMVTDWUBI-UHFFFAOYSA-N	C1=CC(=CC=C1C=O)O	C7H6O2	Phenols	121.03	206.417	1.15754e+07	7.78132e+06	7.55838e+06	6.14874e+06	6.51352e+06	4.85688e+06	4.15967e+06	5.39835e+06	5.28898e+06	7.74432e+06
NEG032	[(1S,2S,3R,5R,6S,8S)-6-hydroxy-8-methyl-3-{[(2S,3R,4S,5S,6R)-3,4,5-trihydroxy-6-(hydroxymethyl)oxan-2-yl]oxy}-9,10-dioxatetracyclo[4.3.1.0²,⁵.0³,⁸]decan-2-yl]methyl benzoate	YKRGDOXKVOZESV-RMNZJSDUSA-N	O=C(OCC12C3OC4(O)CC(O3)(C)C2(OC5OC(CO)C(O)C(O)C5O)CC41)C=6C=CC=CC6	C23H28O11	Terpenoids	479.152	103.561	1.00586e+08	3.94527e+07	4.07831e+07	4.60852e+07	8.25506e+07	6.36886e+07	4.63816e+07	1.85463e+08	1.24304e+08	1.05367e+08
NEG033	Phenylalanine	COLNVLDHVKWLRT-QMMMGPOBSA-N	O=C(O)C(N)CC=1C=CC=CC1	C9H11NO2	Amino acid derivatives	164.072	85.6548	5.24184e+08	4.28442e+08	7.33328e+08	4.46616e+08	6.73929e+08	3.76157e+08	5.80376e+08	1.51955e+09	8.55748e+08	3.86955e+08
NEG034	Abietic acid	RSWGJHLUYNHPMX-ONCXSQPRSA-N	O=C(O)C1(C)CCCC2(C)C3C(C=C(CC3)C(C)C)=CCC12	C20H30O2	Terpenoids	301.217	875.798	2.75409e+06	130560	214422	1.09991e+06	304572	455737	224453	112322	96416.7	276197
NEG035	Deoxycholic acid	KXGVEGMKQFWNSR-LLQZFEROSA-N	CC(CCC(=O)O)C1CCC2C1(C(CC3C2CCC4C3(CCC(C4)O)C)O)C	C24H40O4	Terpenoids	391.285	1121.78	946979	1.6041e+06	1.39711e+06	2.42384e+06	2.34418e+06	1.37021e+06	1.50313e+06	929266	3.35274e+06	2.41339e+06
NEG036	FA 18:1+3O	MDIUMSLCYIJBQC-UHFFFAOYSA-N	O=C(O)CCCCCCCC(O)C=CC(O)C(O)CCCCC	C18H34O5	Miscellaneous	329.233	527.445	8.50746e+07	1.65486e+08	3.071e+07	4.91001e+07	2.62283e+07	7.74855e+08	3.3459e+07	4.05489e+07	1.41352e+08	5.606e+08
NEG037	Rosmarinic acid	DOUMFZQKYFQNTF-WUTVXBCWSA-N	C1=CC(=C(C=C1CC(C(=O)O)OC(=O)C=CC2=CC(=C(C=C2)O)O)O)O	C18H16O8	Phenylpropanoids	359.075	40.0917	1.96576e+07	3.58681e+06	6.59196e+06	1.40395e+07	2.11845e+07	9.87238e+07	7.38818e+07	4.20417e+07	6.37532e+07	4.80379e+07
NEG038	Linoleic acid	OYHQOLUKZRVURQ-HZJYTTRNSA-N	CCCCC/C=C\C/C=C\CCCCCCCC(=O)O	C18H32O2	Fatty Acyls	279.233	801.344	1.9994e+07	2.94685e+07	4.75898e+06	3.1809e+06	2.21059e+06	3.4418e+08	1.35992e+07	1.52723e+06	7.34934e+07	6.06097e+08
NEG039	Isovitexin 2''-O-arabinoside	ACRIYYKEWCXQOS-XAYOXWHSSA-N	O=C1C=C(OC2=CC(O)=C(C(O)=C12)C3OC(CO)C(O)C(O)C3OC4OCC(O)C(O)C4O)C=5C=CC(O)=CC5	C26H28O14	Flavonoids	563.141	320.808	0	25825.1	0	0	0	0	84786.6	209238	163680	222548
NEG040	Lauryl sulfate	MOTZDAYCYVMXPC-UHFFFAOYSA-N	CCCCCCCCCCCCOS(=O)(=O)O	C12H26O4S	Miscellaneous	265.148	704.074	2.277e+07	1.39788e+07	1.85715e+07	1.66666e+07	1.53972e+07	4.47343e+07	3.18732e+07	5.32966e+07	5.39857e+07	2.31194e+07
NEG041	Vanillic acid	WKOLLVMJNQIZCI-UHFFFAOYSA-N	O=C(O)C1=CC=C(O)C(OC)=C1	C8H8O4	Organic acids and derivatives	167.035	92.0949	4.02463e+06	2.69753e+06	2.76788e+06	3.19814e+06	8.48585e+06	2.56774e+07	2.44076e+07	5.28818e+07	4.48951e+07	5.19337e+07
NEG042	Succinic acid	KDYFGRWQOYBRFD-UHFFFAOYSA-N	O=C(O)CCC(=O)O	C4H6O4	Organic acids and derivatives	117.019	55.5493	1.393e+08	9.85754e+07	5.95439e+07	7.4849e+07	1.13146e+08	7.77885e+07	6.2696e+07	1.38148e+08	6.44034e+07	6.9994e+07
NEG043	Hydroxygenkwanin	RRRSSAVLTCVNIQ-UHFFFAOYSA-N	COC1=CC(=C2C(=C1)OC(=CC2=O)C3=CC(=C(C=C3)O)O)O	C16H12O6	Flavonoids	299.056	445.619	17726.4	9359.32	32307.3	9067.62	24569	171976	30465.2	988783	1.04893e+06	12117
NEG044	5-OXO-D-PROLINE	ODHCTXKNWHHXJC-UHFFFAOYSA-N	C1CC(=O)NC1C(=O)O	C5H7NO3	Amino acid derivatives	128.035	73.0241	5.57261e+07	1.20591e+07	3.42251e+07	2.44659e+07	1.51658e+08	1.68619e+07	7.15968e+06	1.61909e+07	1.06451e+07	6.63525e+06
NEG045	Terrestrosin K	TVRRDUXJKROMDX-CXLJPAHDSA-N	CC1=C(OC2C1C3(C(C2)C4CCC5CC(CCC5(C4CC3=O)C)OC6C(C(C(C(O6)CO)OC7C(C(C(C(O7)CO)O)O)OC8C(C(C(C(O8)CO)O)O)O)O)O)C)CCC(C)COC9C(C(C(C(O9)CO)O)O)O	C51H82O24	Terpenoids	1077.51	517.379	0	0	20729.9	0	0	1.53616e+06	1.5746e+06	400195	689865	1.14358e+06
NEG046	Syringic Acid	JMSVCTWVEWCHDZ-UHFFFAOYSA-N	O=C(O)C1=CC(OC)=C(O)C(OC)=C1	C9H10O5	Phenols	197.045	108.575	1.2408e+07	2.55398e+06	5.35882e+06	3.54448e+06	1.51592e+07	1.89503e+07	4.17622e+06	2.40284e+07	8.01421e+06	8.79103e+06
NEG047	Eicosenoic acid	BITHHVVYSMSWAG-MDZDMXLPSA-N	O=C(O)CCCCCCCCCC=CCCCCCCCC	C20H38O2	Lipids	309.28	1068.06	568770	436677	69928.8	96959.2	0	7.36108e+06	592382	87947.5	683063	1.24357e+07
NEG048	7-methyl-1-[(2S,3R,4S,5S,6R)-3,4,5-trihydroxy-6-(hydroxymethyl)oxan-2-yl]oxy-1,4a,5,6,7,7a-hexahydrocyclopenta[c]pyran-4-carboxylic acid	DSXFHNSGLYXPNG-WUBGXZNDSA-N	O=C(O)C1=COC(OC2OC(CO)C(O)C(O)C2O)C3C1CCC3C	C16H24O9	Miscellaneous	359.135	309.797	2.6855e+07	9.893e+06	8.82337e+06	5.06238e+06	9.75249e+06	3.84295e+06	2.30457e+06	5.3501e+06	6.91423e+06	1.95311e+06
NEG049	isosakuranetin-7-O-neohesperidoside	NLAWPKPYBMEWIR-UHFFFAOYNA-N	COC1=CC=C(C=C1)C1CC(=O)C2=C(O)C=C(OC3OC(CO)C(O)C(O)C3OC3OC(C)C(O)C(O)C3O)C=C2O1	C28H34O14	Flavonoids	639.193	335.872	137048	13547.9	27695.9	15662.1	633885	536314	1.92596e+06	279246	328502	0
NEG050	Naringenin	FTVWIRXFELQLPI-UHFFFAOYSA-N	C1C(OC2=CC(=CC(=C2C1=O)O)O)C3=CC=C(C=C3)O	C15H12O5	Flavonoids	271.061	464.398	125087	295221	82511	150389	125346	100054	177822	105118	122032	1.61788e+06
NEG051	1-[[(2S,3R,11bR)-3-ethyl-9,10-dimethoxy-2,3,4,6,7,11b-hexahydro-1H-benzo[a]quinolizin-2-yl]methyl]-7-methoxy-3,4-dihydro-2H-isoquinolin-6-one	CLNILJPYOXIKRO-WPSZSDGUSA-N	O=C1C=C2C(C=C1OC)=C(NCC2)CC3CC4C5=CC(OC)=C(OC)C=C5CCN4CC3CC	C28H36N2O4	Alkaloids	463.255	390.747	1.89634e+07	1.2861e+07	1.88347e+07	1.47141e+07	1.58736e+07	7.86994e+06	3.34171e+06	1.74606e+07	5.55022e+07	3.82159e+07
NEG052	L-Glutamic acid	WHUUTDBJXJRKMK-VKHMYHEASA-N	C(CC(=O)O)C(C(=O)O)N	C5H9NO4	Amino acid derivatives	146.046	40.0706	5.95118e+07	3.38433e+07	2.64984e+07	4.49087e+07	4.12039e+07	1.23365e+07	7.57486e+06	2.58669e+07	1.00232e+07	2.03814e+07
NEG053	Digitonin	UVYVLBIGDKGWPX-UHFFFAOYNA-N	CC1C2C(OC11CCC(C)CO1)C(O)C1C3CCC4CC(OC5OC(CO)C(OC6OC(CO)C(O)C(OC7OCC(O)C(O)C7O)C6OC6OC(CO)C(O)C(OC7OC(CO)C(O)C(O)C7O)C6O)C(O)C5O)C(O)CC4(C)C3CCC21C	C56H92O29	Terpenoids	1227.56	350.257	126281	0	0	1.02182e+06	662443	2.56144e+07	1.67495e+07	2.94108e+07	4.42204e+07	2.88959e+07
NEG054	6-Gingerol	NLDDIKRKFXEWBK-AWEZNQCLSA-N	CCCCCC(CC(=O)CCC1=CC(=C(C=C1)O)OC)O	C17H26O4	Phenols	293.176	610.612	6.15049e+07	5.64661e+07	6.09129e+07	8.11391e+07	6.89264e+07	6.86616e+07	6.33911e+07	4.42912e+07	6.99295e+07	5.71287e+07
NEG055	Diosmetin	MBNGWHIJMBWFHU-UHFFFAOYSA-N	COC1=C(C=C(C=C1)C2=CC(=O)C3=C(C=C(C=C3O2)O)O)O	C16H12O6	Flavonoids	299.056	480.335	23664.9	378573	73364.7	75351.5	19355.6	60679.6	50901.8	519782	121103	3.8681e+06
NEG056	(2R,3R,4R,5R,6S)-2-[[(2R,3S,4S,5R,6S)-6-(4-ethenylphenoxy)-3,4,5-trihydroxyoxan-2-yl]methoxy]-6-methyloxane-3,4,5-triol	KVPBAPOAIIQDGQ-XXGVTNRTSA-N	OC1C(O)C(OCC2OC(OC3=CC=C(C=C)C=C3)C(O)C(O)C2O)OC(C)C1O	C20H28O10	Miscellaneous	427.161	369.978	8.89238e+07	1.66658e+07	3.39745e+07	4.54543e+07	9.85646e+07	0	7.22416e+07	1.20834e+08	461274	3.32425e+07
NEG057	sweroside	VSJGJMKGNMDJCI-ZASXJUAOSA-N	O=C1OCCC2C1=COC(OC3OC(CO)C(O)C(O)C3O)C2C=C	C16H22O9	Terpenoids	357.119	302.811	1.64093e+06	1.68515e+06	1.70249e+06	1.04088e+06	995955	853108	832662	5.79112e+06	1.68591e+06	1.47217e+06
NEG058	Orcinol glucoside	YTXIGTCAQNODGD-UJPOAAIJSA-N	CC1=CC(=CC(=C1)OC2C(C(C(C(O2)CO)O)O)O)O	C13H18O7	Phenols	285.098	139.756	0	143296	976038	160959	18685.1	1.16058e+07	679315	2.86806e+07	705839	1.90675e+07
NEG059	Sakuranetin	DJOJDHGQRNZXQQ-UHFFFAOYNA-N	COC1=CC(O)=C2C(=O)CC(OC2=C1)C1=CC=C(O)C=C1	C16H14O5	Flavonoids	285.077	542.44	99326.9	176108	373212	819909	193065	251042	516327	52326.9	151317	341742
NEG060	syringaresinol	KOWMJRJXZMEZLD-VGBAVMOLSA-N	OC1=C(OC)C=C(C=C1OC)C2OCC3C(OCC23)C4=CC(OC)=C(O)C(OC)=C4	C22H26O8	Phenylpropanoids	417.156	562.389	0	0	0	0	0	642659	1.25225e+06	295533	794321	841817
NEG061	Polygonatumoside D	BSPJQLDWNQBHGY-VNHPWOQCSA-N	CC1CCC2(C(C3C(O2)CC4(C3(CCC5C4CC=C6C5(CCC(C6)OC7C(C(C(C(O7)CO)OC8C(C(C(C(O8)CO)O)OC9C(C(C(CO9)O)O)O)OC2C(C(C(C(O2)CO)O)O)O)O)O)C)C)O)C)OC1	C50H80O23	Terpenoids	1047.5	572.246	46767.8	0	0	113867	0	43329.4	0	63022.9	54845.8	0
NEG062	Sodium Deoxycholate	KXGVEGMKQFWNSR-OHAQSFBXSA-N	CC(CCC(=O)O)C1CCC2C1(C(CC3C2CCC4C3(CCC(C4)O)C)O)C	C24H40O4	Terpenoids	391.283	934.513	1.11973e+06	823475	825651	568016	323639	1.35154e+06	2.7086e+06	1.15488e+06	2.28595e+06	265053
NEG063	Sucrose	CZMRCDWAGMRECN-UGDNZRGBSA-N	C(C1C(C(C(C(O1)OC2(C(C(C(O2)CO)O)O)CO)O)O)O)O	C12H22O11	Carbohydrates and derivatives	341.109	121.008	3.12555e+07	2.22985e+07	1.86663e+07	2.07221e+07	2.82948e+07	7.95605e+06	6.22946e+06	8.69267e+06	1.71804e+07	5.18104e+06
NEG064	methyl (1S)-7-hydroxy-7-methyl-1-[(2S,3R,4S,5S,6R)-3,4,5-trihydroxy-6-(hydroxymethyl)oxan-2-yl]oxy-4a,5,6,7a-tetrahydro-1H-cyclopenta[c]pyran-4-carboxylate	XBGJTRDIWPEIMG-YVAUHRMASA-N	O=C(OC)C1=COC(OC2OC(CO)C(O)C(O)C2O)C3C1CCC3(O)C	C17H26O10	Terpenoids	389.146	154.599	4.60778e+06	1.96086e+06	3.46573e+06	1.11536e+06	7.45029e+06	7.50348e+06	3.36693e+06	4.02883e+06	4.77461e+06	3.49826e+06
NEG065	Pectolinarigenin	GPQLHGCIAUEJQK-UHFFFAOYSA-N	COC1=CC=C(C=C1)C2=CC(=O)C3=C(O2)C=C(C(=C3O)OC)O	C17H14O6	Flavonoids	313.072	518.41	398142	212533	1.99241e+06	154531	837231	129991	13133.6	39069.4	113009	613979
NEG066	D(-)-Gulono-gamma-lactone	SXZYCXMUPBBULW-UHFFFAOYSA-N	OCC(O)C(O1)C(O)C(O)C(=O)1	C6H10O6	Organic oxygen compounds	177.04	1046.81	6.02294e+06	5.46097e+06	4.9553e+06	5.20503e+06	5.5097e+06	8.24994e+06	7.09142e+06	4.88688e+06	6.73226e+06	7.60577e+06
NEG067	Kaempferide	SQFSKOYWJBQGKQ-UHFFFAOYSA-N	O=C1C(O)=C(OC2=CC(O)=CC(O)=C12)C3=CC=C(OC)C=C3	C16H12O6	Flavonoids	299.056	384.144	24070.9	9474.38	24190.7	16939.4	18797.1	17557	30175	0	22198.3	16643.6
NEG068	L-Tryptophan	QIVBCDIJIAJPQS-VIFPVBQESA-N	C1=CC=C2C(=C1)C(=CN2)CC(C(=O)O)N	C11H12N2O2	Organic oxygen compounds	203.083	130.606	2.46678e+08	1.37782e+08	4.89777e+08	3.23794e+08	3.09814e+08	1.33453e+09	2.78873e+09	2.3326e+09	2.56178e+09	1.95546e+09
NEG069	Naringin	DFPMSGMNTNDNHN-UHFFFAOYNA-N	CC1OC(OC2C(O)C(O)C(CO)OC2OC2=CC(O)=C3C(=O)CC(OC3=C2)C2=CC=C(O)C=C2)C(O)C(O)C1O	C27H32O14	Flavonoids	579.172	351.019	2.39401e+06	3.10862e+06	3.47619e+06	3.51469e+06	4.0938e+06	0	2.49132e+06	2.61762e+06	3.26721e+06	3.63883e+06
NEG070	Hexose + C13H17O3	FUXBESIRIBMOMU-UHFFFAOYSA-N	O=C(C=CC1(O)(C(=CC(=O)CC1(C)(C))C))COC2OC(CO)C(O)C(O)C2(O)	C19H28O9	Miscellaneous	399.166	306.374	5.70245e+06	0	0	53285.6	28139.5	7.22566e+07	2.85067e+07	3.22158e+07	9.29193e+07	7.0133e+07
NEG071	(2R,3R,4S,5S,6R)-2-octoxy-6-[[(2S,3R,4S,5R)-3,4,5-trihydroxyoxan-2-yl]oxymethyl]oxane-3,4,5-triol	IBSNNVHJJNLMJW-BMVMOQKNSA-N	CCCCCCCCO[C@@H]1O[C@H](CO[C@@H]2OC[C@@H](O)[C@H](O)[C@H]2O)[C@@H](O)[C@H](O)[C@H]1O	C19H36O10	Miscellaneous	469.229	422.949	536601	242256	397834	733260	745922	1.01798e+07	5.0439e+06	1.12101e+06	1.68105e+06	6.50277e+07
NEG072	Tagatose	BJHIKXHVCXFQLS-PQLUHFTBSA-N	O=C(CO)C(O)C(O)C(O)CO	C6H12O6	Benzene and substituted derivatives	179.056	1046.55	2.72586e+08	2.27177e+08	2.17634e+08	2.16258e+08	2.45737e+08	2.58925e+08	2.17406e+08	1.81118e+08	2.5719e+08	2.18126e+08
NEG073	Kingianoside C	KQBLCRWJBXIFBJ-UZYOSAQZSA-N	CC1C2C(CC3C2(C(=O)CC4C3CC=C5C4(CCC(C5)OC6C(C(C(C(O6)CO)OC7C(C(C(C(O7)CO)O)O)O)O)O)C)C)OC1(CCC(C)COC8C(C(C(C(O8)CO)O)O)O)O	C45H74O19	Terpenoids	917.472	376.912	2.32952e+06	5.73267e+07	3.97215e+07	4.46203e+07	2.55036e+07	0	0	0	0	0
NEG074	Di-n-butyl phthalate	DOIRQSBPFJWKBE-UHFFFAOYSA-N	CCCCOC(=O)C1=CC=CC=C1C(=O)OCCCC	C16H22O4	Organic acids and derivatives	277.144	696.129	3.1808e+06	3.60184e+06	3.57611e+06	4.00715e+06	3.42467e+06	3.98442e+06	3.93748e+06	3.85358e+06	3.82544e+06	4.02867e+06
NEG075	Protocatechualdehyde	IBGBGRVKPALMCQ-UHFFFAOYSA-N	C1=CC(=C(C=C1C=O)O)O	C7H6O3	Phenols	137.024	70.906	4.16724e+06	3.43817e+06	3.66127e+06	4.21318e+06	4.11909e+06	3.26278e+07	1.78492e+07	2.3278e+07	5.23919e+07	3.1269e+07
NEG076	Erythronolactone	SGMJBNSHAZVGMC-PWNYCUMCSA-N	O=C1OCC(O)C1O	C4H6O4	Organic oxygen compounds	117.019	1120.74	8.80103e+06	4.85092e+06	1.08603e+07	2.43413e+06	3.99736e+06	2.75501e+06	1.24173e+06	2.29278e+06	3.61168e+06	2.02047e+06
NEG077	Phenylpyruvic acid	BTNMPGBKDVTSJY-UHFFFAOYSA-N	O=C(O)C(=O)CC=1C=CC=CC1	C9H8O3	Benzene and substituted derivatives	163.04	255.994	2.42745e+06	1.63151e+06	1.76009e+06	1.62003e+06	1.93484e+06	2.3401e+06	1.48428e+07	1.72222e+07	5.44982e+06	3.58993e+06
NEG078	Syringetin-3-O-galactoside	JMFWYRWPJVEZPV-UOCKATJYSA-N	OCC(O1)C(O)C(O)C(O)C1OC(C(=O)3)=C(Oc(c4)c(c(O)cc(O)4)3)c(c2)cc(OC)c(O)c(OC)2	C23H24O13	Flavonoids	507.114	348.707	0	0	0	0	0	238608	6.30525e+06	157644	4.06676e+06	0
NEG079	Nicotinic acid	PVNIIMVLHYAWGP-UHFFFAOYSA-N	C1=CC(=CN=C1)C(=O)O	C6H5NO2	Alkaloids	122.025	1262.88	6.22929e+06	7.28432e+06	6.42257e+06	2.09928e+06	5.93546e+06	1.10854e+06	1.87239e+06	2.415e+06	5.12523e+06	8.43091e+06
NEG080	geniposide	IBFYXTRXDNAPMM-BVTMAQQCSA-N	O=C(OC)C1=COC(OC2OC(CO)C(O)C(O)C2O)C3C(=CCC13)CO	C17H24O10	Iridoids	387.13	206.482	3.81172e+07	1.59546e+07	1.16515e+07	5.52302e+06	6.73387e+07	5.06381e+07	1.36763e+07	1.48203e+07	4.48665e+07	2.42486e+07
NEG081	geniposidic acid	ZJDOESGVOWAULF-OGJQONSISA-N	O=C(O)C1=COC(OC2OC(CO)C(O)C(O)C2O)C3C(=CCC13)CO	C16H22O10	Iridoids	373.114	158.514	1.55878e+06	826545	1.42905e+06	1.46435e+06	2.2074e+06	8.32969e+07	1.76304e+07	1.04887e+06	2.72597e+06	1.27224e+06
NEG082	3,5-Dimethoxy-4-hydroxybenzaldehyde	KCDXJAYRVLXPFO-UHFFFAOYSA-N	COC1=CC(=CC(=C1O)OC)C=O	C9H10O4	Phenols	181.051	279.351	2.05387e+06	1.37407e+06	1.44947e+06	1.92143e+06	2.08709e+06	3.85045e+06	2.28504e+06	2.17413e+06	7.17918e+06	2.19021e+06
NEG083	3',5'-Dimethoxy-4'-hydroxyacetophenone	OJOBTAOGJIWAGB-UHFFFAOYSA-N	COC1=CC(=CC(OC)=C1O)C(C)=O	C10H12O4	Phenols	195.066	268.635	805804	409990	436475	389655	331940	448067	478266	1.07633e+06	362919	1.05205e+06
NEG084	Curcumenol	ISFMXVMWEWLJGJ-UHFFFAOYSA-N	OC12OC3(CC1=C(C)C)C(C(=C2)C)CCC3C	C15H22O2	Terpenoids	233.154	733.008	5.40711e+06	5.03843e+06	4.9656e+06	6.00849e+06	5.67525e+06	5.19892e+06	5.66129e+06	4.76777e+06	5.6753e+06	4.39042e+06
NEG085	LPC 16:0	ASWBNKHCZGQVJV-UHFFFAOYSA-N	O=C(OCC(O)COP(=O)([O-])OCC[N+](C)(C)C)CCCCCCCCCCCCCCC	C24H50NO7P	Lipids	540.331	765.38	1.78074e+08	1.87303e+08	1.66669e+08	2.0025e+08	1.4387e+08	3.40216e+07	1.24905e+08	1.44954e+08	1.30036e+08	5.59596e+07
NEG086	Mulberrin	UWQYBLOHTQWSQD-UHFFFAOYSA-N	CC(=CCC1=C2C(=C(C=C1O)O)C(=O)C(=C(O2)C3=C(C=C(C=C3)O)O)CC=C(C)C)C	C25H26O6	Flavonoids	421.164	238.737	5.26903e+07	4.58393e+06	8.72856e+06	6.73849e+06	2.64141e+07	2.54013e+07	9.17984e+06	3.56657e+07	3.49848e+07	6.06244e+07
NEG087	rutamarin	AWMHMGFGCLBSAY-UHFFFAOYSA-N	O=C1OC=2C=C3OC(CC3=CC2C=C1C(C=C)(C)C)C(OC(=O)C)(C)C	C21H24O5	Phenylpropanoids	355.158	989.811	1.09333e+08	1.56875e+08	3.73186e+07	5.18178e+07	2.13063e+07	1.65043e+08	1.2558e+08	6.19568e+07	1.43201e+08	1.67209e+08
NEG088	Atractyloside A	QNBLVYVBWDIWDM-BSLJOXIBSA-N	CC1(C2CC(CCC(C2CC1=O)(CO)O)C(C)(C)OC3C(C(C(C(O3)CO)O)O)O)O	C21H36O10	Terpenoids	493.229	260.803	239626	352836	95562.9	122274	695327	1.4637e+07	6.1295e+06	2.65426e+06	1.38824e+07	3.00004e+07
NEG089	Genistin	ZCOLJUOHXJRHDI-CMWLGVBASA-N	O=C1C(=COC2=CC(OC3OC(CO)C(O)C(O)C3O)=CC(O)=C12)C=4C=CC(O)=CC4	C21H20O10	Flavonoids	431.098	336.086	186184	0	0	0	71003.7	681136	320371	698242	920033	3.26883e+06
NEG090	Androsin	QUOZWMJFTQUXON-UXXRCYHCSA-N	CC(=O)C1=CC(=C(C=C1)OC2C(C(C(C(O2)CO)O)O)O)OC	C15H20O8	Phenols	327.109	215.59	3.15777e+07	3.29405e+07	5.30819e+07	3.33579e+07	5.50411e+07	3.6829e+07	6.47055e+06	1.2804e+07	2.03364e+07	1.64931e+07
NEG091	Inermin	HUKSJTUUSUGIDC-ZBEGNZNMSA-N	OC1=CC=C2C(OCC3C4=CC=5OCOC5C=C4OC23)=C1	C16H12O5	Flavonoids	283.061	526.145	402693	228216	327317	230646	103647	0	17276.3	36833.6	131996	405049
NEG092	L-(+)-Lysine	KDXKERNSBIXSRK-YFKPBYRVSA-N	C(CCN)CC(C(=O)O)N	C6H14N2O2	Amino acid derivatives	145.098	34.5924	5.65986e+07	1.16487e+07	3.05989e+07	2.8376e+07	8.61279e+07	2.43892e+06	8.92809e+06	2.49889e+07	4.35535e+06	6.40967e+06
NEG093	Citraconic acid	HNEGQIOMVPPMNR-IHWYPQMZSA-N	OC(=O)C=C(C)C(O)=O	C5H6O4	Fatty Acyls	129.019	40.7714	2.23455e+07	3.30342e+07	3.04236e+07	2.82834e+07	3.01965e+07	2.87073e+07	2.42707e+07	5.40884e+07	1.2745e+07	4.30932e+07
NEG094	Thymidine	IQFYYKKMVGJFEH-XLPZGREQSA-N	CC1=CN(C(=O)NC1=O)C2CC(C(O2)CO)O	C10H14N2O5	Alkaloids	241.083	77.4861	935224	292599	1.14935e+06	464039	524491	1.45259e+07	8.29501e+06	6.67994e+06	1.28706e+07	6.08416e+06
NEG095	Ophiopogonin D	FHKHGNFKBPFJCB-LYLKFOBISA-N	CC1CCC2(C(C3C(O2)CC4C3(CCC5C4CC=C6C5(C(CC(C6)O)OC7C(C(C(C(O7)C)O)OC8C(C(C(CO8)O)O)O)OC9C(C(C(C(O9)C)O)O)O)C)C)C)OC1	C44H70O16	Terpenoids	899.464	706.181	5.42509e+07	9.43205e+06	2.51782e+07	2.36086e+07	1.09362e+07	1.96735e+06	1.58992e+06	2.69733e+06	3.43671e+06	6.33964e+06
NEG096	5,7-dihydroxy-2-(4-hydroxyphenyl)-6,8-bis(3,4,5-trihydroxyoxan-2-yl)chromen-4-one	LDVNKZYMYPZDAI-UHFFFAOYSA-N	OC1COC(C(O)C1O)C2=C(O)C(C3OCC(O)C(O)C3O)=C4OC(=CC(=O)C4=C2O)C5=CC=C(O)C=C5	C25H26O13	Flavonoids	533.13	306.206	11153.5	190691	0	15663.3	34366.7	0	0	0	0	27869
NEG097	2-METHYLMALEATE	HNEGQIOMVPPMNR-UHFFFAOYSA-N	CC(=CC(=O)O)C(=O)O	C5H6O4	Fatty Acyls	129.019	53.1928	7.07116e+07	4.5779e+07	9.03767e+07	4.36593e+07	1.07809e+08	5.01503e+07	4.97323e+07	1.55579e+08	4.25871e+07	1.06569e+08
NEG098	Fumaric acid	VZCYOOQTPOCHFL-OWOJBTEDSA-N	C(=CC(=O)O)C(=O)O	C4H4O4	Organic acids and derivatives	115.004	42.7266	2.38682e+08	1.6421e+08	2.52921e+08	9.58764e+07	1.75717e+08	2.29888e+08	1.09332e+08	1.12154e+08	3.46921e+08	1.07201e+08
NEG099	Chaulmoogric Acid	XMVQWNRDPAAMJB-UHFFFAOYSA-N	O=C(O)CCCCCCCCCCCCC1C=CCC1	C18H32O2	Fatty acids	279.233	940.226	2.41639e+08	4.14654e+08	5.96719e+07	7.14803e+07	4.10557e+07	2.52949e+09	5.92762e+08	2.44712e+08	5.18549e+08	4.0807e+09
NEG100	3-[(3S,5R,10S,13R,14S,17S)-14-hydroxy-3-[(2R,3S,4S,5S,6S)-3-hydroxy-4-methoxy-6-methyl-5-[(2S,3R,4S,5S,6R)-3,4,5-trihydroxy-6-[[(2R,3R,4S,5S,6R)-3,4,5-trihydroxy-6-(hydroxymethyl)oxan-2-yl]oxymethyl]oxan-2-yl]oxyoxan-2-yl]oxy-10,13-dimethyl-1,2,3,4,5,6,7,8,9,11,12,15,16,17-tetradecahydrocyclopenta[a]phenanthren-17-yl]-2H-furan-5-one	GZVMBXDQUQRICT-OZPZHZNKSA-N	O=C1OCC(=C1)C2CCC3(O)C4CCC5CC(OC6OC(C)C(OC7OC(COC8OC(CO)C(O)C(O)C8O)C(O)C(O)C7O)C(OC)C6O)CCC5(C)C4CCC23C	C42H66O18	Terpenoids	857.418	583.711	0	5.04616e+06	4.67877e+06	5.43638e+06	2.14445e+06	0	0	0	0	0
NEG101	Typhaneoside	FRBRLXJEQSHWAA-JUZSADEQSA-N	CC1C(C(C(C(O1)OC2C(C(C(OC2OCC3C(C(C(C(O3)OC4=C(OC5=CC(=CC(=C5C4=O)O)O)C6=CC(=C(C=C6)O)OC)O)O)O)C)O)O)O)O)O	C34H42O20	Flavonoids	769.22	300.949	330887	374105	1.11791e+06	490349	1.25135e+06	0	16141.8	0	0	0
NEG102	Calcium pantothenate	FAPWYRCQGJNNSJ-UBKPKTQASA-L	CC(C)(CO)C(C(=O)NCCC(=O)[O-])O.CC(C)(CO)C(C(=O)NCCC(=O)[O-])O.[Ca+2]	C9H17NO5.1/2 Ca	Alkaloids	218.103	97.2798	7.89541e+07	1.86048e+08	5.58553e+07	1.99361e+08	5.5761e+07	3.69953e+07	2.03459e+07	3.07148e+07	1.79451e+07	2.15503e+07
NEG103	Lamiide	VFYACENSDOLJGQ-SNONCDODSA-N	O=C(OC)C1=COC(OC2OC(CO)C(O)C(O)C2O)C3C1(O)CC(O)C3(O)C	C17H26O12	Iridoids	421.135	168.776	339149	772879	828055	488349	1.03787e+06	3.27105e+06	6.46798e+06	1.40176e+06	1.52517e+06	7.61527e+06
NEG104	picein	GOZCEKPKECLKNO-RKQHYHRCSA-N	O=C(C1=CC=C(OC2OC(CO)C(O)C(O)C2O)C=C1)C	C14H18O7	Phenols	297.098	108.142	2.09195e+06	6.11568e+06	3.93233e+06	4.60928e+06	700429	1.55918e+06	1.27418e+06	1.1342e+06	1.66088e+06	1.1221e+06
NEG105	L(+)-Arginine	ODKSFYDXXFIFQN-BYPYZUCNSA-N	C(CC(C(=O)O)N)CN=C(N)N	C6H14N4O2	Amino acid derivatives	173.104	35.002	2.94412e+07	3.64183e+07	4.22081e+07	5.35703e+07	5.21643e+07	905331	1.36643e+07	7.84768e+07	4.33772e+07	1.13998e+07
NEG106	Psicose	BJHIKXHVCXFQLS-PUFIMZNGSA-N	O=C(CO)C(O)C(O)C(O)CO	C6H12O6	Benzene and substituted derivatives	179.056	57.827	3.24834e+08	1.73099e+08	2.35407e+08	1.27804e+08	1.92669e+08	1.08973e+08	1.07365e+08	6.46985e+07	3.6141e+08	1.54743e+08
NEG107	methyl (1S,4aR,7aR)-4a-hydroxy-7-(hydroxymethyl)-1-[(2S,3R,4S,5S,6R)-3,4,5-trihydroxy-6-(hydroxymethyl)oxan-2-yl]oxy-5,7a-dihydro-1H-cyclopenta[c]pyran-4-carboxylate	LDBMLOLBWUOZGG-DOFVRBEMSA-N	O=C(OC)C1=COC(OC2OC(CO)C(O)C(O)C2O)C3C(=CCC13O)CO	C17H24O11	Miscellaneous	403.125	125.599	1.90519e+07	8.10829e+06	2.06418e+07	8.29512e+06	2.06455e+07	3.55387e+07	1.5557e+07	1.91588e+07	4.63464e+07	1.10803e+07
NEG108	D-Gluconic acid	RGHNJXZEOKUKBD-UHFFFAOYSA-N	OCC(O)C(O)C(O)C(O)C(O)=O	C6H12O7	Organic acids and derivatives	195.051	41.3825	6.42293e+07	1.08123e+08	4.75169e+07	1.13993e+08	3.00712e+07	7.81425e+07	3.24866e+07	3.40712e+07	8.22271e+07	7.38586e+07
NEG109	ISOPALMITIC ACID	ZONJATNKKGGVSU-UHFFFAOYSA-N	O=C(O)CCCCCCCCCCCCC(C)C	C16H32O2	Fatty acids	255.233	846.159	2.09333e+06	6.59741e+06	1.05253e+06	1.32589e+06	286192	9.74005e+06	657755	95501.4	5.09681e+06	1.44729e+07
NEG110	(3S,5S,8R,10R,13R,14S,17R)-14-hydroxy-3-[(2S,3R,4R,5R,6S)-3-hydroxy-4-methoxy-6-methyl-5-[(2S,3R,4S,5S,6R)-3,4,5-trihydroxy-6-[[(2R,3R,4S,5S,6R)-3,4,5-trihydroxy-6-(hydroxymethyl)oxan-2-yl]oxymethyl]oxan-2-yl]oxyoxan-2-yl]oxy-13-methyl-17-(5-oxo-2H-furan-3-yl)-1,2,3,4,5,6,7,8,9,11,12,15,16,17-tetradecahydrocyclopenta[a]phenanthrene-10-carbaldehyde	WPNLWBRKPZXVGD-ZZOAZOMRSA-N	O=CC12CCC(OC3OC(C)C(OC4OC(COC5OC(CO)C(O)C(O)C5O)C(O)C(O)C4O)C(OC)C3O)CC2CCC6C1CCC7(C)C(C8=CC(=O)OC8)CCC67O	C42H64O19	Terpenoids	871.397	456.945	19815.7	542104	584141	534997	147486	0	0	0	0	0
NEG111	Gossypetin-8-C-glucoside	SJRXVLUZMMDCNG-UHFFFAOYSA-N	O=C2C(O)=C(OC=3C(OC1OC(CO)C(O)C(O)C1(O))=C(O)C=C(O)C2=3)C4=CC=C(O)C(O)=C4	C21H20O13	Flavonoids	479.086	276.695	1.006e+06	691692	801752	626541	976933	1.6052e+06	1.89071e+06	389174	1.42304e+06	1.13105e+06
NEG112	5,7-dihydroxy-2-(4-hydroxyphenyl)-6,8-bis[3,4,5-trihydroxy-6-(hydroxymethyl)oxan-2-yl]chromen-4-one	FIAAVMJLAGNUKW-UHFFFAOYSA-N	OCC1OC(C(O)C(O)C1O)C2=C(O)C(C3OC(CO)C(O)C(O)C3O)=C4OC(=CC(=O)C4=C2O)C5=CC=C(O)C=C5	C27H30O15	Flavonoids	593.151	229.166	903924	107477	349816	173592	948909	1.12418e+08	7.3944e+07	2.41377e+08	7.75762e+07	5.16953e+07
NEG113	[(2R,3S,4S,5R,6R)-6-[(2S,3S,4S,5R)-3,4-dihydroxy-2,5-bis(hydroxymethyl)oxolan-2-yl]oxy-3,4,5-trihydroxyoxan-2-yl]methyl 4-hydroxybenzoate	CDTIMEVVBBGLIF-OVUASUNJSA-N	O=C(OCC1OC(OC2(OC(CO)C(O)C2O)CO)C(O)C(O)C1O)C3=CC=C(O)C=C3	C19H26O13	Phenylpropanoids	461.13	125.692	7.49197e+07	4.42081e+07	6.98735e+07	3.27657e+07	4.98892e+08	125613	4.65803e+06	947587	2.82871e+06	1.8921e+06
NEG114	Lithocholic acid	SMEROWZSTRWXGI-UHFFFAOYSA-N	CC(CCC(=O)O)C1CCC2C1(CCC3C2CCC4C3(CCC(C4)O)C)C	C24H40O3	Terpenoids	375.29	968.765	336001	1.68519e+06	924271	615822	0	229548	406762	1.50285e+06	2.10213e+06	178509
NEG115	Spirostane -2H, + 1O, O-Hex-dHex, C6H9O4	KRFYMPRAIPKTAI-UHFFFAOYSA-N	O=C(O)CC(O)(C)CC(=O)OCC8COC6(OC5CC4C7CC=C3CC(OC2OC(CO)C(O)C(O)C2(OC1OC(C)C(O)C(O)C1(O)))CCC3(C)C7(CCC4(C)C5C6(C)))(CC8)	C45H70O17	Terpenoids	927.458	628.732	0	0	0	0	0	0	0	0	0	0
NEG116	coniferin	SFLMUHDGSQZDOW-FAOXUISGSA-N	OCC=CC1=CC=C(OC2OC(CO)C(O)C(O)C2O)C(OC)=C1	C16H22O8	Phenylpropanoids	341.124	236.379	3.80008e+06	4.57519e+06	3.79781e+06	4.40996e+06	5.14526e+06	1.46774e+07	1.10648e+07	2.57255e+06	4.56385e+06	1.90729e+07
NEG117	Coumaroyl Hexoside	DSNCQKUYZOSARM-UHFFFAOYSA-N	O=C(OC1OC(CO)C(O)C(O)C1(O))C=CC2=CC=C(O)C=C2	C15H18O8	Phenylpropanoids	325.093	178.965	6.27081e+06	1.10723e+06	1.85298e+06	954346	3.0497e+06	1.1845e+07	2.96032e+07	1.25227e+07	8.90256e+06	7.78392e+06
NEG118	Eleutheroside E	FFDULTAFAQRACT-UHFFFAOYSA-N	COC1=CC(=CC(OC)=C1OC1OC(CO)C(O)C(O)C1O)C1OCC2C1COC2C1=CC(OC)=C(OC2OC(CO)C(O)C(O)C2O)C(OC)=C1	C34H46O18	Phenylpropanoids	787.268	295.728	7.27496e+06	1.41663e+06	2.19827e+06	2.78497e+06	7.85412e+06	1.16008e+07	7.65086e+06	3.90711e+07	1.70756e+07	4.05968e+07
NEG119	ASCORBIC ACID	CIWBSHSKHKDKBQ-JLAZNSOCSA-N	O=C1OC(C(O)=C1O)C(O)CO	C6H8O6	Organic acids and derivatives	175.025	54.5588	4.0106e+06	7.25578e+06	3.85365e+06	1.69759e+07	7.73759e+06	9.05099e+06	1.60041e+07	8.13754e+06	6.86814e+06	5.61287e+06
NEG120	Cinnamic acid	WBYWAXJHAXSJNI-VOTSOKGWSA-N	C1=CC=C(C=C1)C=CC(=O)O	C9H8O2	Phenylpropanoids	193.05	592.518	2.768e+06	2.50524e+06	2.28216e+06	2.6251e+06	2.53664e+06	2.16789e+06	2.37625e+06	2.09652e+06	2.2199e+06	2.29843e+06
NEG121	cirsimaritin	ZIIAJIWLQUVGHB-UHFFFAOYSA-N	O=C1C=C(OC=2C=C(OC)C(OC)=C(O)C12)C=3C=CC(O)=CC3	C17H14O6	Flavonoids	313.072	543.489	34190.1	540210	29695.5	53109.3	23273.7	19728.4	24007.4	329196	17809.9	905036
NEG122	Pentose-Hexose + C10H17	IEGFOTASSBZIBZ-UHFFFAOYSA-N	OC2COC(OCC1OC(OCC=C(C)CCC=C(C)C)C(O)C(O)C1(O))C(O)C2(O)	C21H36O10	Miscellaneous	447.224	291.965	1.54921e+06	808580	1.19958e+06	908881	4.91276e+06	1.73661e+06	200339	1.91829e+06	2.88925e+06	470969
NEG123	Dihydrocucurbitacin F	VVBWBGOEAVGFTN-LPQIEKFGSA-N	CC1(C(C(CC2C1=CCC3C2(C(=O)CC4(C3(CC(C4C(C)(C(=O)CCC(C)(C)O)O)O)C)C)C)O)O)C	C30H48O7	Terpenoids	519.333	606.288	23238.4	9622.68	21973	0	0	95877.8	0	0	47774.2	337057
NEG124	Flavokawain A	CGIBCVBDFUTMPT-RMKNXTFCSA-N	COC1=CC=C(C=C1)C=CC(=O)C2=C(C=C(C=C2OC)OC)O	C18H18O5	Flavonoids	313.108	664.923	6.09207e+06	305704	4.34822e+06	1.65868e+06	1.92844e+06	1.2677e+07	577598	3.96529e+06	3.57552e+07	7.90092e+07
NEG125	Malic acid	BJEPYKJPYRNKOW-UWTATZPHSA-N	O=C(O)CC(O)C(=O)O	C4H6O5	Organic acids and derivatives	133.014	107.578	3.77658e+07	1.47592e+07	2.18524e+07	8.67081e+06	3.10729e+07	1.9947e+07	1.03682e+07	1.22167e+07	2.74533e+07	1.09548e+07
NEG126	Isosakuranin	KEEWIHDTSNESJZ-ZJHVPRRPSA-N	COC1=CC=C(C=C1)C2CC(=O)C3=C(C=C(C=C3O2)OC4C(C(C(C(O4)CO)O)O)O)O	C22H24O10	Flavonoids	447.134	593.572	1.70304e+06	893172	1.81085e+06	1.15903e+06	1.01906e+06	1.98428e+06	2.12693e+06	1.7396e+06	1.76318e+06	1.31158e+06
NEG127	Eurycomalactone	OGHYZHNTIINXEO-MGBQOKOWSA-N	CC1C2C(C3C4(C(CC(=O)C3(C1C(=O)O2)C)C(=CC(=O)C4O)C)C)O	C19H24O6	Terpenoids	347.15	540.969	0	0	0	0	7613.45	50226.1	0	281007	503848	7986.89
NEG128	Ferulic acid	KSEBMYQBYZTDHS-HWKANZROSA-N	COC1=C(C=CC(=C1)C=CC(=O)O)O	C10H10O4	Phenylpropanoids	193.05	149.471	0	0	0	0	0	4.65185e+06	165408	9.88687e+06	9.80148e+06	5.6257e+06
NEG129	13-HOTrE	KLLGGGQNRTVBSU-FQSPHKRJSA-N	CCC=CCC(O)C=CC=CCCCCCCCC(O)=O	C18H30O3	Organic acids and derivatives	293.212	816.982	846921	1.20135e+06	404285	412810	551200	9.05457e+06	876830	1.1622e+06	1.64934e+06	1.28774e+07
NEG130	Nicotiflorin	RTATXGUCZHCSNG-QHWHWDPRSA-N	CC1C(C(C(C(O1)OCC2C(C(C(C(O2)OC3=C(OC4=CC(=CC(=C4C3=O)O)O)C5=CC=C(C=C5)O)O)O)O)O)O)O	C27H30O15	Flavonoids	593.152	326.982	333128	1.31679e+06	2.08117e+06	1.36536e+06	754909	1.54317e+06	1.90165e+06	529830	744573	1.08437e+06
NEG131	Stearic acid	QIQXTHQIDYTFRH-UHFFFAOYSA-N	CCCCCCCCCCCCCCCCCC(=O)O	C18H36O2	Fatty acids	283.264	957.771	228279	996075	103605	0	14106	9.11015e+06	52229.5	0	826085	2.35737e+07
NEG132	Phloridzin	IOUVKUPGCMBWBT-UHFFFAOYSA-N	C1=CC(=CC=C1CCC(=O)C2=C(C=C(C=C2OC3C(C(C(C(O3)CO)O)O)O)O)O)O	C21H24O10	Flavonoids	435.13	373.159	292904	0	62454.5	20269.3	542682	137356	50049.3	67162.4	0	56158.7
NEG133	Enoxolone	MPDGHEJMBKOTSU-UHFFFAOYSA-N	CC1(C2CCC3(C(C2(CCC1O)C)C(=O)C=C4C3(CCC5(C4CC(CC5)(C)C(=O)O)C)C)C)C	C30H46O4	Terpenoids	469.33	950.905	74689.5	46824.2	41143.1	89475.6	44348.5	134659	365494	1.34415e+06	849769	651236
NEG134	Nystose	FLDFNEBHEXLZRX-DLQNOBSRSA-N	C(C1C(C(C(C(O1)OC2(C(C(C(O2)CO)O)O)COC3(C(C(C(O3)CO)O)O)COC4(C(C(C(O4)CO)O)O)CO)O)O)O)O	C24H42O21	Organic oxygen compounds	711.221	51.9359	7.17599e+07	1.18969e+08	5.11946e+07	1.43414e+08	6.87303e+07	9.57011e+07	3.25805e+07	1.52247e+07	4.99096e+07	3.25123e+07
NEG135	Glutamylphenylalanine	XHHOHZPNYFQJKL-UHFFFAOYSA-N	O=C(O)C(N)CCC(=O)NC(C(=O)O)CC1=CC=CC=C1	C14H18N2O5	Carboxylic acids and derivatives	293.124	181.447	1.28171e+08	6.49738e+07	2.64633e+08	6.8566e+07	1.44493e+08	2.52576e+08	4.72557e+07	8.36173e+06	7.31008e+07	5.60561e+07
NEG136	isosakuranetin	HMUJXQRRKBLVOO-UHFFFAOYNA-N	COC1=CC=C(C=C1)C1CC(=O)C2=C(O)C=C(O)C=C2O1	C16H14O5	Flavonoids	285.077	525.309	1.15008e+06	41061.9	1.67968e+06	92226.6	222956	1.14809e+06	208163	279210	1.68445e+06	1.37669e+07
NEG137	Bruceine A	LPZSTPCYWWRQFU-VILODJCFSA-N	CC1=C(C(=O)CC2(C1CC3C45C2C(C(C(C4C(C(=O)O3)OC(=O)CC(C)C)(OC5)C(=O)OC)O)O)C)O	C26H34O11	Terpenoids	521.204	318.221	1.47997e+06	3.71006e+06	2.69147e+06	2.94057e+06	1.60893e+06	1.29633e+06	938279	7.10387e+06	987991	1.33637e+06
NEG138	trans-Zeatin-riboside	GOSWTRUMMSCNCW-UHFFFAOYSA-N	CC(=CCNC1=NC=NC2=C1N=CN2C3C(C(C(O3)CO)O)O)CO	C15H21N5O5	Alkaloids	350.146	182.339	185751	57847.1	122850	89243.4	249943	204136	160470	40941.9	145186	125198
NEG139	(2R,3S,4S,5R,6S)-2-(hydroxymethyl)-6-[4-(hydroxymethyl)-1-propan-2-ylcyclohex-3-en-1-yl]oxyoxane-3,4,5-triol	WBDMFFSFFQSHFV-MUGRSDNVSA-N	OCC1=CCC(OC2OC(CO)C(O)C(O)C2O)(CC1)C(C)C	C16H28O7	Miscellaneous	367.153	300.457	13943.9	11314.2	0	0	305218	1.36491e+07	5.11386e+06	3.54751e+06	1.74734e+07	4.042e+07
NEG140	Obacunone	MAYJEFRPIKEYBL-DKBZVKCESA-N	O=C1OC(C)(C)C2CC(=O)C3(C)C(CCC4(C)C(OC(=O)C5OC534)C6=COC=C6)C2(C=C1)C	C26H30O7	Terpenoids	453.195	891.121	6.38743e+06	6.35538e+06	2.43806e+06	2.35484e+06	1.81649e+06	1.14645e+07	1.36009e+07	1.07982e+07	1.16604e+07	1.58135e+07
NEG141	Lupulone	WPVSVIXDXMNGGN-UHFFFAOYSA-N	CC(C)CC(=O)C1=C(C(C(=O)C(=C1O)CC=C(C)C)(CC=C(C)C)CC=C(C)C)O	C26H38O4	Organic oxygen compounds	413.27	874.879	0	0	0	0	0	284173	649626	1.85018e+06	846553	192307
NEG142	Kaempferol-3-O-glucoside-7-O-rhamnoside	JYXSWDCPHRTYGU-UHFFFAOYNA-N	CC1OC(OC2=CC(O)=C3C(=O)C(OC4OC(CO)C(O)C(O)C4O)=C(OC3=C2)C2=CC=C(O)C=C2)C(O)C(O)C1O	C27H30O15	Flavonoids	593.151	254.188	877220	84102.1	70405.9	116299	1.04708e+06	7.5291e+06	4.66427e+06	1.17135e+07	3.90784e+06	2.90538e+06
NEG143	Vulpinic Acid	OMZRMXULWNMRAE-BMRADRMJSA-N	O=C1OC(C(O)=C1C=2C=CC=CC2)=C(C(=O)OC)C=3C=CC=CC3	C19H14O5	Organic acids and derivatives	321.075	138.352	74651.1	1.21535e+06	3.05289e+06	1.49374e+06	919475	1.48121e+06	2.4274e+06	3.74808e+07	270252	2.23095e+06
NEG144	9(S)-HOTrE	RIGGEAZDTKMXSI-MEBVTJQTSA-N	CCC=CCC=CC=CC(O)CCCCCCCC(O)=O	C18H30O3	Fatty acids	293.212	877.499	5.82154e+06	6.53624e+06	1.81678e+06	4.58259e+06	1.44729e+06	2.32509e+07	2.19062e+07	5.29709e+07	6.01151e+07	5.47801e+07
NEG145	5-Ethoxy-10-gingerol	IIMWZRCCMNNCLQ-NRFANRHFSA-N	CCCCCCCCCC(CC(=O)CCC1=CC(=C(C=C1)O)OC)OCC	C23H38O4	Phenols	377.273	984	1.04028e+07	6.22274e+06	1.28357e+07	2.06367e+07	1.51492e+07	1.35402e+07	2.20089e+07	9.47174e+06	4.89068e+06	7.92616e+06
NEG146	[6-[3,4-dihydroxy-2,5-bis(hydroxymethyl)oxolan-2-yl]oxy-3,4,5-trihydroxyoxan-2-yl]methyl (E)-3-(4-hydroxy-3-methoxyphenyl)prop-2-enoate	XMBZZLUIFFOAHR-HWKANZROSA-N	O=C(OCC1OC(OC2(OC(CO)C(O)C2O)CO)C(O)C(O)C1O)C=CC3=CC=C(O)C(OC)=C3	C22H30O14	Phenylpropanoids	517.157	128.59	263424	84699.7	164401	14678	114918	2.74239e+07	2.39133e+07	4.4923e+07	2.29379e+07	9.44812e+06
NEG147	Sucrose/maltose	GUBGYTABKSRVRQ-DCSYEGIMSA-N	C(C1C(C(C(C(O1)OC2C(OC(C(C2O)O)O)CO)O)O)O)O	C12H22O11	Organic oxygen compounds	341.108	989.513	9.21604e+06	1.03919e+07	9.104e+06	1.10453e+07	9.47547e+06	4.32097e+06	4.32366e+06	4.76928e+06	4.15175e+06	3.8231e+06
NEG148	xanthohumol	ORXQGKIUCDPEAJ-YRNVUSSQSA-N	O=C(C=CC1=CC=C(O)C=C1)C=2C(OC)=CC(O)=C(C2O)CC=C(C)C	C21H22O5	Flavonoids	353.142	917.742	1.1056e+07	3.19065e+06	3.13949e+06	1.14167e+07	6.2795e+06	1.21422e+07	1.00424e+07	7.05972e+06	1.60484e+07	1.05158e+07
NEG149	Furostane base -2H + O-Hex, O-Hex-dHex-dHex	LVTJOONKWUXEFR-UHFFFAOYSA-N	OCC9OC(OCC(C)CCC7(O)(OC6CC5C8CC=C4CC(OC3OC(CO)C(OC1OC(C)C(O)C(O)C1(O))C(O)C3(OC2OC(C)C(O)C(O)C2(O)))CCC4(C)C8(CCC5(C)C6C7(C))))C(O)C(O)C9(O)	C51H84O22	Terpenoids	1093.55	448.356	1.42875e+07	4.66155e+06	6.56063e+06	3.53951e+06	1.95599e+06	488562	416073	462632	908139	98478
NEG150	16-Hydroxyhexadecanoic acid	UGAGPNKCDRTDHP-UHFFFAOYSA-N	OCCCCCCCCCCCCCCCC(O)=O	C16H32O3	Fatty Acyls	271.228	857.346	1.56854e+06	1.77546e+06	1.29791e+06	1.15157e+06	1.13639e+06	2.64696e+06	1.88921e+06	1.99976e+06	1.84263e+06	5.18998e+06
NEG151	gamma-mangostin	VEZXFTKZUMARDU-UHFFFAOYSA-N	O=C1C2=C(O)C(=C(O)C=C2OC3=CC(O)=C(O)C(=C13)CC=C(C)C)CC=C(C)C	C23H24O6	Organic oxygen compounds	395.153	801.535	526248	1.98864e+06	94012.5	210674	325389	4.335e+06	455411	521552	1.55523e+06	7.66752e+06
NEG152	Licoricesaponin H2	LPLVUJXQOOQHMX-UHFFFAOYNA-N	CC1(C)C(CCC2(C)C1CCC1(C)C2C(=O)C=C2C3CC(C)(CCC3(C)CCC12C)C(O)=O)OC1OC(C(O)C(O)C1OC1OC(C(O)C(O)C1O)C(O)=O)C(O)=O	C42H62O16	Terpenoids	821.397	400.842	20760.4	16369.9	32364.4	0	0	210297	0	215907	41804.3	52987.1
NEG153	Corosolic acid	HFGSQOYIOKBQOW-UHFFFAOYNA-N	CC1CCC2(CCC3(C)C(=CCC4C5(C)CC(O)C(O)C(C)(C)C5CCC34C)C2C1C)C(O)=O	C30H48O4	Terpenoids	517.354	1013.02	3.25756e+06	1.70396e+06	2.61302e+06	1.42323e+06	790816	443468	790314	1.23669e+06	1.11326e+06	1.62869e+06
NEG154	(4S,5Z,6S)-4-(2-methoxy-2-oxoethyl)-5-[2-[(E)-3-phenylprop-2-enoyl]oxyethylidene]-6-[(2S,3R,4S,5S,6R)-3,4,5-trihydroxy-6-(hydroxymethyl)oxan-2-yl]oxy-4H-pyran-3-carboxylic acid	HHNCJFKRMZDTHW-WZUFQYTHSA-N	O=C1OC=2C=C3OC(CC3=CC2C=C1)C(OC(=O)C(=CC)C)(C)C	C19H20O5	Phenylpropanoids	327.124	701.889	4.82632e+06	124545	380733	710547	392474	9.13741e+06	204514	1.13481e+06	4.89115e+06	4.95746e+07
NEG155	Benzyl gentiobioside	IVRQZYXJBVMHCW-OTCFHACESA-N	OC1=CC=C(C=C1)CCOC2OC(COC3OCC(O)(CO)C3O)C(O)C(O)C2O	C19H28O11	Flavonoids	431.156	211.205	487349	145224	38016	159715	484410	5.35636e+06	2.06446e+06	4.35945e+06	4.80514e+06	4.1079e+06
NEG156	(-)-Epigallocatechin gallate	WMBWREPUVVBILR-WIYYLYMNSA-N	C1C(C(OC2=CC(=CC(=C21)O)O)C3=CC(=C(C(=C3)O)O)O)OC(=O)C4=CC(=C(C(=C4)O)O)O	C22H18O11	Flavonoids	457.076	111.302	2.88901e+06	620901	855813	1.21572e+06	5.5281e+06	2.3846e+06	1.64156e+06	4.576e+06	2.21197e+06	2.72722e+06
NEG157	gamma-Linolenic acid	VZCCETWTMQHEPK-QNEBEIHSSA-N	CCCCCC=CCC=CCC=CCCCCC(O)=O	C18H30O2	Organic acids and derivatives	277.217	739.785	729949	3.43514e+06	116365	345905	141142	3.76942e+06	177401	124069	873275	1.9637e+06
NEG158	Palmitic Acid	IPCSVZSSVZVIGE-UHFFFAOYSA-N	O=C(O)CCCCCCCCCCCCCCC	C16H32O2	Fatty Acyls	255.233	990.603	6.93692e+06	1.40691e+07	2.31727e+06	3.36801e+06	1.6921e+06	2.13956e+07	1.19712e+07	3.89133e+06	1.54361e+07	2.74945e+07
NEG159	FA 18:2+1O	NPDSHTNEKLQQIJ-UHFFFAOYSA-N	O=C(O)CCCCCCCC(O)C=CC=CCCCCC	C18H32O3	Miscellaneous	295.228	801.06	3.71182e+06	6.11385e+06	931117	1.74052e+06	968763	2.03302e+07	4.80356e+06	883312	4.45706e+06	3.73347e+07
NEG160	Quinic acid	AAWZDTNXLSGCEK-LNVDRNJUSA-N	C1C(C(C(CC1(C(=O)O)O)O)O)O	C7H12O6	Organic oxygen compounds	191.056	37.1963	0	2.7862e+06	387184	2.44688e+06	0	0	0	0	0	847115
NEG161	Gingerglycolipid A	MPSGDHOYFIUPSO-UHFFFAOYSA-N	O=C(OCC(O)COC2OC(COC1OC(CO)C(O)C(O)C1(O))C(O)C(O)C2(O))CCCCCCCC=CCC=CCC=CCC	C33H56O14	Miscellaneous	675.36	676.604	1.19263e+06	1.75558e+06	1.00537e+06	1.35377e+06	572634	100905	34173.5	175855	102604	67870.4
NEG162	4-Methoxyphenylacetic acid	NRPFNQUDKRYCNX-UHFFFAOYSA-N	COC1=CC=C(C=C1)CC(=O)O	C9H10O3	Phenolic acids	165.055	144.869	74684.8	0	0	0	0	0	84583	0	191184	341242
NEG163	plumieride	AOPMSFXOYJXDNJ-IRFSQMTFSA-N	O=C(OC)C1=COC(OC2OC(CO)C(O)C(O)C2O)C3C1C=CC43OC(=O)C(=C4)C(O)C	C21H26O12	Iridoids	469.13	104.639	57251.8	14862.8	20940.7	0	648917	0	192375	9.09372e+06	1.77517e+06	3.74344e+06
NEG164	3,5,5-Trimethyl-4-[3-[3,4,5-trihydroxy-6-(hydroxymethyl)oxan-2-yl]oxybut-1-enyl]cyclohex-2-en-1-one	SZOPSAFLRCYJCX-UHFFFAOYSA-N	O=C2C=C(C)C(C=CC(OC1OC(CO)C(O)C(O)C1(O))C)C(C)(C)C2	C19H30O7	Miscellaneous	415.197	352.254	3.26417e+06	1.45834e+06	564017	892016	941309	2.23698e+06	2.18572e+06	4.67333e+06	7.83959e+06	7.89814e+06
NEG165	Benzyl beta-primeveroside	NJMQSVWMCODQIP-UHFFFAOYSA-N	OCC3(O)(COC(OCC2OC(OCC1=CC=CC=C1)C(O)C(O)C2(O))C3(O))	C18H26O10	Miscellaneous	401.145	218.718	2.63037e+07	7.38445e+06	9.05389e+06	6.66525e+06	1.52926e+07	1.54735e+08	6.01635e+07	9.71296e+07	1.32879e+08	8.23331e+07
NEG166	Benzyl alcohol + Hex-Hex	WKXRKKUZTXIFJY-UHFFFAOYSA-N	OCC3OC(OCC1=CC=CC=C1)C(OC2OC(CO)C(O)C(O)C2(O))C(O)C3(O)	C19H28O11	Organic oxygen compounds	477.162	190.447	610754	2.44785e+07	3.88937e+07	2.20783e+07	1.05648e+08	3.83086e+07	7.07326e+07	4.58046e+07	1.00111e+07	1.24388e+07
NEG167	Quercetin-3-(6''-malonyl)-Glucoside	NBQPHANHNTWDML-UJKBSQBPSA-N	OC(=O)CC(=O)OCC(O1)C(O)C(O)C(O)C1OC(C(=O)3)=C(Oc(c4)c(c(O)cc(O)4)3)c(c2)cc(O)c(O)c2	C24H22O15	Flavonoids	549.086	274.498	0	0	565595	0	314501	0	0	536507	0	0
NEG168	Orcinol gentiobioside	XZPNBJLXZMBECP-SKYGPZSASA-N	CC1=CC(=CC(=C1)OC2C(C(C(C(O2)COC3C(C(C(C(O3)CO)O)O)O)O)O)O)O	C19H28O12	Phenols	447.151	111.851	1.14091e+07	4.97117e+06	6.5432e+06	5.13464e+06	1.16229e+07	2.81434e+07	1.07167e+07	7.93767e+07	1.82851e+07	2.38929e+07
NEG169	cirsimarin	RETJLKUBHXTIGH-FZFRBNDOSA-N	O=C1C=C(OC=2C=C(OC)C(OC)=C(O)C12)C=3C=CC(OC4OC(CO)C(O)C(O)C4O)=CC3	C23H24O11	Flavonoids	475.128	341.347	0	0	0	0	0	97769.5	648150	0	927340	0
NEG170	9-Hydroxy-10,12,15-octadecatrienoic acid	RIGGEAZDTKMXSI-UHFFFAOYSA-N	O=C(O)CCCCCCCC(O)C=CC=CCC=CCC	C18H30O3	Miscellaneous	293.212	703.476	7.1116e+06	2.50612e+07	1.68663e+06	3.95649e+06	2.75741e+06	1.24971e+07	2.09283e+06	2.8411e+06	9.33248e+06	9.12906e+06
NEG171	FA 18:1+1O	WBHHMMIMDMUBKC-UHFFFAOYSA-N	O=C(O)CCCCCCCC=CCC(O)CCCCCC	C18H34O3	Miscellaneous	297.243	774.141	985328	731226	314794	298936	384223	3.35338e+06	1.74568e+06	402745	1.10569e+06	4.15914e+06
NEG172	Alisol A 24-acetate	WXHUQVMHWUQNTG-JSWHPQHOSA-N	CC(CC(C(C(C)(C)O)OC(=O)C)O)C1=C2CC(C3C4(CCC(=O)C(C4CCC3(C2(CC1)C)C)(C)C)C)O	C32H52O6	Terpenoids	577.374	963.634	724876	1.1157e+06	6.06833e+06	1.20132e+06	653125	543591	2.20968e+06	1.25509e+06	1.10001e+06	1.9352e+06
NEG173	Isoleucine	AGPKZVBTJJNPAG-WHFBIAKZSA-N	O=C(O)C(N)C(C)CC	C6H13NO2	Amino acid derivatives	130.087	239.294	6.16174e+06	1.8598e+06	5.43099e+06	2.80003e+06	5.36493e+06	2.72888e+06	2.60212e+06	5.16426e+06	5.23883e+06	2.80125e+06
NEG174	Sinapoylhexoside	XRKBRPFTFKKHEF-UHFFFAOYSA-N	O=C(OC1OC(CO)C(O)C(O)C1(O))C=CC=2C=C(OC)C(O)=C(OC)C=2	C17H22O10	Phenylpropanoids	385.115	174.592	9.04584e+07	6.00295e+06	1.09396e+07	8.2194e+06	6.58955e+07	1.19369e+08	1.69171e+07	1.79875e+08	1.98627e+08	2.05034e+07
NEG175	Apigenin-8-C-glucoside-2'-rhamnoside	LYGPBZVKGHHTIE-UHFFFAOYNA-N	CC1OC(OC2C(O)C(O)C(CO)OC2C2=C(O)C=C(O)C3=C2OC(=CC3=O)C2=CC=C(O)C=C2)C(O)C(O)C1O	C27H30O14	Flavonoids	577.156	350.513	2.71422e+06	6.31604e+06	8.41704e+06	9.04751e+06	4.86356e+06	582989	644282	568488	499224	1.01349e+06
NEG176	Digoxin	LTMHDMANZUZIPE-PUGKRICDSA-N	CC1C(C(CC(O1)OC2C(OC(CC2O)OC3C(OC(CC3O)OC4CCC5(C(C4)CCC6C5CC(C7(C6(CCC7C8=CC(=O)OC8)O)C)O)C)C)C)O)O	C41H64O14	Terpenoids	825.429	536.865	230780	0	0	361039	13423.7	11437.3	0	0	9238.16	12210.4
NEG177	Sebacic acid	CXMXRPHRNRROMY-UHFFFAOYSA-N	OC(=O)CCCCCCCCC(O)=O	C10H18O4	Fatty Acyls	201.113	421.141	1.88029e+06	2.07662e+06	1.65802e+06	1.36452e+06	1.63151e+06	2.86974e+06	2.09996e+06	2.19182e+06	3.10492e+06	3.47715e+06
NEG178	Polygalic acid	VZRKWGPIZJDNHC-UHFFFAOYSA-N	CC1(CCC2(CCC3=C(C2C1)CCC4C3(CCC5C4(CC(C(C5(C)C(=O)O)O)O)C)C)C(=O)O)C	C29H44O6	Organic acids and derivatives	487.307	993.216	11427.7	248216	265388	115334	91373.2	1.54016e+06	49852.7	84855.2	1.62302e+06	5.91178e+06
NEG179	8-Desoxygartanin	GVQOVMKBYJKZSY-UHFFFAOYSA-N	CC(=CCC1=C(C(=C2C(=C1O)C(=O)C3=C(O2)C(=CC=C3)O)CC=C(C)C)O)C	C23H24O5	Organic oxygen compounds	379.158	1076.08	1.35126e+06	1.98136e+06	376383	367826	289783	1.07197e+07	4.57829e+06	922514	2.88637e+06	1.92048e+07
NEG180	Stachyose	UQZIYBXSHAGNOE-XNSRJBNMSA-N	C(C1C(C(C(C(O1)OCC2C(C(C(C(O2)OCC3C(C(C(C(O3)OC4(C(C(C(O4)CO)O)O)CO)O)O)O)O)O)O)O)O)O)O	C24H42O21	Organic oxygen compounds	665.215	50.1126	6.84907e+07	8.55346e+07	4.79846e+07	1.00138e+08	5.33413e+07	6.71285e+07	3.16697e+07	1.32059e+07	4.12355e+07	3.7665e+07
NEG181	(2R,3S,4S,5R,6R)-5-[(2S,3R,4R)-3,4-dihydroxy-4-(hydroxymethyl)oxolan-2-yl]oxy-2-(hydroxymethyl)-6-(2-phenylethoxy)oxane-3,4-diol	UWKRNCNWJVCHGZ-DERWZFJFSA-N	OCC1OC(OCCC=2C=CC=CC2)C(OC3OCC(O)(CO)C3O)C(O)C1O	C19H28O10	Miscellaneous	461.167	284.052	2.62324e+07	2.60599e+06	5.5486e+06	5.36697e+06	7.04607e+06	5.31534e+07	1.43089e+08	2.62314e+08	1.8167e+08	4.7891e+07
NEG182	Trehalose	HDTRYLNUVZCQOY-LIZSDCNHSA-N	OCC1OC(OC2OC(CO)C(O)C(O)C2O)C(O)C(O)C1O	C12H22O11	Carbohydrates and derivatives	341.109	787.773	6.48815e+06	6.80417e+06	1.13343e+07	1.50691e+06	1.41936e+07	2.433e+06	2.43589e+06	3.10595e+06	3.38928e+06	2.17452e+06
NEG183	Catalpol	LHDWRKICQLTVDL-PZYDOOQISA-N	C1=COC(C2C1C(C3C2(O3)CO)O)OC4C(C(C(C(O4)CO)O)O)O	C15H22O10	Iridoids	361.104	111.849	3.76318e+06	719138	1.31404e+06	970589	5.69927e+06	1.12785e+07	3.13212e+06	1.28701e+07	8.35292e+06	8.3422e+06
NEG184	Limonin	KBDSLGBFQAGHBE-MSGMIQHVSA-N	O=C1OCC23C(OC(C)(C)C3CC(=O)C4(C)C2CCC5(C)C(OC(=O)C6OC645)C7=COC=C7)C1	C26H30O8	Terpenoids	469.185	293.524	167884	316134	129049	308361	81483	1.05897e+06	1.07839e+06	375396	930281	2.45133e+07
NEG185	8-O-Acetyl shanzhiside methyl ester	ARFRZOLTIRQFCI-NGQYDJQZSA-N	CC(=O)OC1(CC(C2C1C(OC=C2C(=O)OC)OC3C(C(C(C(O3)CO)O)O)O)O)C	C19H28O12	Iridoids	493.157	149.165	81831.9	2.44891e+06	269395	157377	196714	7.56646e+06	2.1866e+06	2.03508e+07	4.22677e+06	8.1828e+06
NEG186	maltotriose	FYGDTMLNYKFZSV-PXXRMHSHSA-N	OCC1OC(OC2C(O)C(O)C(OC2CO)OC3C(O)C(O)C(O)OC3CO)C(O)C(O)C1O	C18H32O16	Carbohydrates and derivatives	539.139	58.4243	8.85963e+07	8.61798e+07	3.84602e+07	6.67304e+07	3.56138e+07	6.38495e+07	3.18139e+07	4.51316e+07	7.42149e+07	1.3588e+07
NEG187	Eupatilin	DRRWBCNQOKKKOL-UHFFFAOYSA-N	COC1=C(C=C(C=C1)C2=CC(=O)C3=C(O2)C=C(C(=C3O)OC)O)OC	C18H16O7	Flavonoids	343.082	553.227	181591	1.60678e+06	1.61731e+06	32915.9	307959	255687	0	1.6245e+06	73423	2.16827e+06
NEG188	4-Methylcatechol	ZBCATMYQYDCTIZ-UHFFFAOYSA-N	OC1=CC=C(C=C1O)C	C7H8O2	Phenols	123.045	144.316	2.87629e+06	3.53123e+06	3.20137e+06	3.78691e+06	2.84681e+06	9.93145e+06	2.93157e+06	2.02783e+07	2.66523e+06	1.08773e+07
NEG189	Cholic Acid, Methyl Ester	DLYVTEULDNMQAR-WRELVWFXSA-N	O=C(OC)CCC(C)C1CCC2C3C(O)CC4CC(O)CCC4(C)C3CC(O)C12C	C25H42O5	Terpenoids	421.292	773.414	0	0	0	0	0	190060	8520.38	201570	0	67744.8
NEG190	Lanatoside C	JAYAGJDXJIDEKI-PTGWOZRBSA-N	CC1C(C(CC(O1)OC2CCC3(C(C2)CCC4C3CC(C5(C4(CCC5C6=CC(=O)OC6)O)C)O)C)O)OC7CC(C(C(O7)C)OC8CC(C(C(O8)C)OC9C(C(C(C(O9)CO)O)O)O)OC(=O)C)O	C49H76O20	Terpenoids	1029.49	631.155	0	637888	4.09986e+06	4.41182e+06	517746	0	0	9332.33	0	0
NEG191	Medicagenic acid	IDGXIXSKISLYAC-WNTKNEGGSA-N	CC1(CCC2(CCC3(C(=CCC4C3(CCC5C4(CC(C(C5(C)C(=O)O)O)O)C)C)C2C1)C)C(=O)O)C	C30H46O6	Terpenoids	501.322	647.05	191757	56864.2	44389.3	17079	0	458018	7989.27	13175.7	14826.7	197051
NEG192	Loureirin B	ZPFRAPVRYLGYEC-UHFFFAOYSA-N	COC1=CC(=C(C(=C1)OC)CCC(=O)C2=CC=C(C=C2)O)OC	C18H20O5	Chalcones	315.124	688.639	1.76911e+06	229549	984750	336394	278674	91982.2	403158	290565	279527	439633
NEG193	4-Coumaric acid	NGSWKAQJJWESNS-ZZXKWVIFSA-N	OC(=O)C=Cc(c1)ccc(O)c1	C9H8O3	Phenylpropanoids	163.04	417.803	589761	784698	758421	867704	798277	912229	882056	944463	3.47965e+06	2.16858e+06
NEG194	Specnuezhenide	STKUCSFEBXPTAY-DTYPFZMBSA-N	CC=C1C(C(=COC1OC2C(C(C(C(O2)CO)O)O)O)C(=O)OC)CC(=O)OCC3C(C(C(C(O3)OCCC4=CC=C(C=C4)O)O)O)O	C31H42O17	Terpenoids	685.23	729.634	81892.1	13255.9	21326.9	0	71361.7	9595.51	0	0	36040	969824
NEG195	Glutaric acid	JFCQEDHGNNZCLN-UHFFFAOYSA-N	O=C(O)CCCC(=O)O	C5H8O4	Organic acids and derivatives	131.035	1046.45	2.29081e+07	2.54897e+07	1.95721e+07	2.08635e+07	1.92314e+07	4.084e+07	3.27622e+07	1.91531e+07	3.20616e+07	3.35614e+07
NEG196	Robinin	PEFASEPMJYRQBW-HKWQTAEVSA-N	CC1C(C(C(C(O1)OCC2C(C(C(C(O2)OC3=C(OC4=CC(=CC(=C4C3=O)O)OC5C(C(C(C(O5)C)O)O)O)C6=CC=C(C=C6)O)O)O)O)O)O)O	C33H40O19	Flavonoids	739.209	295.237	1.93442e+07	1.3178e+07	2.83998e+07	5.87155e+06	1.4157e+07	0	0	0	0	0
NEG197	Isocitrate	ODBLHEXUDAPZAU-UHFFFAOYSA-N	OC(=O)CC(C(O)=O)C(O)C(O)=O	C6H8O7	Carboxylic acids and derivatives	173.009	295.68	2.00035e+06	0	0	0	0	61555.6	0	0	11234.8	0
NEG198	Ginsenoside F1	XNGXWSFSJIQMNC-UHFFFAOYSA-N	CC(C)=CCCC(C)(OC1OC(CO)C(O)C(O)C1O)C1CCC2(C)C1C(O)CC1C3(C)CCC(O)C(C)(C)C3C(O)CC21C	C36H62O9	Terpenoids	637.433	966.335	1.02047e+06	3.4108e+06	531616	717263	737316	1.20255e+06	495748	724874	927360	848726
NEG199	L-ISOLEUCINE	AGPKZVBTJJNPAG-UHFFFAOYSA-N	O=C(O)C(N)C(C)CC	C6H13NO2	Amino acid derivatives	130.087	59.2357	1.59544e+08	6.59563e+07	1.92065e+08	8.26991e+07	1.4828e+08	6.33341e+07	1.27394e+08	2.59041e+08	2.15112e+08	8.17674e+07
NEG200	Ajugol	VELYAQRXBJLJAK-XKKWFBPMSA-N	CC1(CC(C2C1C(OC=C2)OC3C(C(C(C(O3)CO)O)O)O)O)O	C15H24O9	Terpenoids	393.138	866.786	3.10463e+06	1.72363e+06	1.24185e+06	2.12779e+06	1.16132e+06	1.24788e+07	5.44537e+06	1.23011e+07	2.438e+07	7.07021e+06
NEG201	Pinoresinol diglucoside	ZJSJQWDXAYNLNS-FUPWJLLWSA-N	COC1=C(C=CC(=C1)C2C3COC(C3CO2)C4=CC(=C(C=C4)OC5C(C(C(C(O5)CO)O)O)O)OC)OC6C(C(C(C(O6)CO)O)O)O	C32H42O16	Lignans	681.241	266.788	2.62825e+06	1.96565e+06	1.55347e+06	1.63517e+06	751594	1.15985e+06	644496	2.47225e+06	1.89164e+06	1.17833e+06
NEG202	Aloenin	KFJNVVJUICKJEQ-LQDZTQBFSA-N	CC1=CC(=CC(=C1C2=CC(=CC(=O)O2)OC)OC3C(C(C(C(O3)CO)O)O)O)O	C19H22O10	Phenols	409.115	235.831	87412	152254	22350.3	22351.1	52717	9.47212e+06	972001	109821	297587	1.70663e+06
NEG203	Steviolbioside	OMHUCGDTACNQEX-UHFFFAOYSA-N	CC12CCCC(C1CCC34C2CCC(C3)(C(=C)C4)OC5C(C(C(C(O5)CO)O)O)OC6C(C(C(C(O6)CO)O)O)O)(C)C(=O)O	C32H50O13	Terpenoids	641.318	421.567	0	0	0	16523.3	36253.7	116640	5.12388e+06	3.42249e+06	591150	1.06709e+06
NEG204	Xylose	PYMYPHUHKUWMLA-VPENINKCSA-N	O=CC(O)C(O)C(O)CO	C5H10O5	Carbohydrates and derivatives	149.045	60.1939	4.88241e+07	1.6028e+07	3.05237e+07	2.19487e+07	5.78694e+07	6.40133e+06	4.26425e+06	2.46746e+06	9.60377e+06	5.27112e+06
NEG205	Glycitin	OZBAVEKZGSOMOJ-MIUGBVLSSA-N	COC1=C(C=C2C(=C1)C(=O)C(=CO2)C3=CC=C(C=C3)O)OC4C(C(C(C(O4)CO)O)O)O	C22H22O10	Flavonoids	445.118	323.954	487029	83907.1	91403.3	120991	34628.7	47934.7	195542	0	160042	488106
NEG206	L-ASPARAGINE	DCXYFEDJOCDNAF-UHFFFAOYSA-N	O=C(N)CC(N)C(=O)O	C4H8N2O3	Amino acid derivatives	131.046	36.268	1.32148e+07	2.83392e+06	1.59518e+07	1.51018e+07	3.99226e+07	4.48786e+06	1.62244e+06	0	1.22303e+06	3.32846e+06
NEG207	Sorbose	BJHIKXHVCXFQLS-OTWZMJIISA-N	O=C(CO)C(O)C(O)C(O)CO	C6H12O6	Benzene and substituted derivatives	179.056	1590.12	1.31385e+08	1.6627e+08	1.10147e+08	3.01963e+08	3.21068e+08	3.01808e+08	2.54697e+08	2.32986e+08	1.92891e+08	2.93705e+08
NEG208	hirsutanone	VWHYFMQKJYFLCC-DUXPYHPUSA-N	O=C(C=CCCC1=CC=C(O)C(O)=C1)CCC2=CC=C(O)C(O)=C2	C19H20O5	Terpenoids	327.127	899.619	1.23839e+06	1.64495e+06	556545	546058	488518	5.154e+06	2.97935e+06	1.44574e+06	4.07581e+06	4.68648e+06
NEG209	(1R,2E,7R,10E,12S,13S,15R)-12,15-dihydroxy-7-methyl-8-oxabicyclo[11.3.0]hexadeca-2,10-dien-9-one	KQNZDYYTLMIZCT-SWGFJCPHSA-N	O=C1OC(C)CCCC=CC2CC(O)CC2C(O)C=C1	C16H24O4	Miscellaneous	279.16	533.629	278962	159806	251773	172995	198891	2.60887e+06	1.889e+06	1.10788e+06	1.09266e+06	2.85629e+06
NEG210	Nomilin	KPDOJFFZKAUIOE-WNGDLQANSA-N	CC(=O)OC1CC(=O)OC(C2C1(C3CCC4(C(OC(=O)C5C4(C3(C(=O)C2)C)O5)C6=COC=C6)C)C)(C)C	C28H34O9	Terpenoids	513.211	409.168	563054	70948.1	0	77745.7	275481	342876	2.22396e+07	5.40518e+06	6.38118e+07	1.76767e+08
NEG211	Benzoic acid + 1O, O-Hex	XSSDYIMYZONMBL-UHFFFAOYSA-N	O=C(O)C2=CC=C(OC1OC(CO)C(O)C(O)C1(O))C=C2	C13H16O8	Terpenoids	299.077	158.078	7.62682e+06	5.74562e+06	3.04891e+07	7.86623e+06	6.86213e+06	1.72849e+07	1.0794e+07	1.87724e+07	2.04696e+07	1.77794e+07
NEG212	Gentiopicroside	DUAGQYUORDTXOR-UHFFFAOYNA-N	OCC1OC(OC2OC=C3C(=O)OCC=C3C2C=C)C(O)C(O)C1O	C16H20O9	Iridoids	401.109	149.603	3.4301e+06	1.09018e+06	4.09466e+06	1.12167e+06	5.05552e+06	5.3604e+06	2.96638e+06	3.22862e+07	5.52628e+07	3.89022e+07
NEG213	Asperuloside acid	DGDWCRWJRNMRKX-DILZHRMZSA-N	O=C(O)C1=COC(OC2OC(CO)C(O)C(O)C2O)C3C(=CC(O)C13)COC(=O)C	C18H24O12	Iridoids	431.104	47.5846	2.28487e+07	1.0642e+07	6.39524e+06	1.18893e+07	8.86103e+06	2.86372e+06	6.32952e+06	5.60711e+06	3.7706e+06	4.03313e+06
NEG214	4-Hydroxy-3,5-dimethoxyphenyl 6-O-[(2S,3R,4R)-3,4-dihydroxy-4-(hydroxymethyl)tetrahydro-2-furanyl]-beta-D-glucopyranoside	BPSJMBKZSUTYNF-GXCUHXBUSA-N	COC1=CC(=CC(=C1O)OC)O[C@@H]2O[C@H](CO[C@H]3OC[C@](O)(CO)[C@H]3O)[C@@H](O)[C@H](O)[C@H]2O	C19H28O13	Phenylpropanoids	445.135	107.138	3.89768e+08	1.27059e+08	2.37701e+08	1.38944e+08	3.1287e+08	2.84228e+06	1.06829e+06	3.79621e+06	1.93502e+06	2.21332e+06
NEG215	Wikstromol	ZITBJWXLODLDRH-UHFFFAOYSA-N	O=C1OCC(CC2=CC=C(O)C(OC)=C2)C1(O)CC3=CC=C(O)C(OC)=C3	C20H22O7	Phenylpropanoids	373.129	661.21	279985	671046	1.96161e+06	1.33576e+06	190619	147824	21021.8	39353.1	35524.1	2.01689e+06
NEG216	4-Hydroxybenzoic acid	FJKROLUGYXJWQN-UHFFFAOYSA-N	C1=CC(=CC=C1C(=O)O)O	C7H6O3	Phenols	137.024	157.722	3.57235e+06	3.9339e+06	6.57773e+06	4.0254e+06	3.91021e+06	5.54318e+06	4.42382e+06	4.82257e+06	5.85405e+06	5.87677e+06
NEG217	Linolenic acid	DTOSIQBPPRVQHS-UHFFFAOYSA-N	CCC=CCC=CCC=CCCCCCCCC(=O)O	C18H30O2	Fatty Acyls	277.217	765.165	1.87406e+06	4.54847e+06	865340	171050	149130	9.14837e+06	107317	0	1.71467e+06	1.47936e+07
NEG218	Ononin	MGJLSBDCWOSMHL-MIUGBVLSSA-N	COc(c4)ccc(c4)C(=C3)C(=O)c(c2)c(O3)cc(c2)O[C@H](O1)[C@H](O)[C@@H](O)[C@H](O)[C@@H](CO)1	C22H22O9	Flavonoids	429.119	494.057	16275.1	29725	103750	68335.2	30295.2	44416.6	54824.4	130422	39622.7	29461.4
NEG219	12:4+3O fatty acyl hexoside	JFDNMLUPLXZXGV-UHFFFAOYSA-N	O=C(O)CC2CCC(=O)C2(CC=CCCOC1OC(CO)C(O)C(O)C1(O))	C18H28O9	Miscellaneous	387.166	227.076	0	0	0	0	0	7.42211e+06	6.34158e+06	6.58354e+06	4.57872e+06	1.49148e+07
NEG220	Poricoic acid A	KVAQLXUMUVEKGR-SMFZDKLCSA-N	CC(C)C(=C)CCC(C1C(CC2(C1(CC=C3C2=CCC(C3(C)CCC(=O)O)C(=C)C)C)C)O)C(=O)O	C31H46O5	Terpenoids	497.327	1039.96	0	0	0	12071.9	10239.1	0	564815	1.87573e+06	3.0563e+06	430344
NEG221	Phenylethyl primeveroside	ZRGXCWYRIBRSQA-UHFFFAOYSA-N	OC1COC(OCC2OC(OCCC3=CC=CC=C3)C(O)C(O)C2O)C(O)C1O	C19H28O10	Alkaloids	461.167	186.816	1.14041e+07	1.48769e+07	1.6546e+07	1.0564e+07	8.14667e+06	1.91644e+06	773844	938021	5.23981e+06	1.14602e+07
NEG222	methyl 2-[(4aR,5R,6R,7S,8aR)-8a-ethenyl-5,7-dihydroxy-4-methylidene-3-oxo-1,4a,5,6,7,8-hexahydroisochromen-6-yl]prop-2-enoate	YTDYKYPXYRZGQN-SUNOKAMTSA-N	O=C(OC)C(=C)C1C(O)CC2(C=C)COC(=O)C(=C)C2C1O	C16H20O6	Terpenoids	307.119	326.66	60833.6	171005	1.2606e+06	110212	407180	71457.2	53722.2	25483.1	0	259550
NEG223	(1S,4aR,6aS,6bR,10R,11R,12aR,14bS)-1,10,11-trihydroxy-2,2,6a,6b,9,9,12a-heptamethyl-1,3,4,5,6,6a,7,8,8a,10,11,12,13,14b-tetradecahydropicene-4a-carboxylic acid	XJMYUPJDAFKICJ-SEAQMCRASA-N	O=C(O)C12CCC3(C(=CCC4C5(C)CC(O)C(O)C(C)(C)C5CCC43C)C2C(O)C(C)(C)CC1)C	C30H48O5	Terpenoids	487.343	889.451	132489	136865	75764.9	598922	0	234037	105487	377151	48181.3	642581
NEG224	Suberic acid	TYFQFVWCELRYAO-UHFFFAOYSA-N	OC(=O)CCCCCCC(O)=O	C8H14O4	Fatty acids	173.082	289.939	2.28476e+06	3.18357e+06	3.41546e+06	2.21473e+06	3.5691e+06	7.56762e+06	3.94923e+06	4.67142e+06	7.02231e+06	5.85109e+06
NEG225	Carpachromene	YXOATFKTEDZPFL-UHFFFAOYSA-N	O=C1C=C(OC=2C=C3OC(C=CC3=C(O)C12)(C)C)C=4C=CC(O)=CC4	C20H16O5	Flavonoids	335.09	102.35	4.18918e+06	606276	1.58885e+06	1.0143e+06	1.6459e+07	2.57037e+07	362824	720823	1.50632e+07	5.08645e+07
NEG226	Glutathione	RWSXRVCMGQZWBV-UHFFFAOYSA-N	C(CC(=O)NC(CS)C(=O)NCC(=O)O)C(C(=O)O)N	C10H17N3O6S	Alkaloids	306.077	70.8047	2.25868e+07	3.39926e+07	1.7796e+07	2.97541e+07	1.25116e+07	1.56329e+06	4.11902e+06	6.67167e+06	5.13045e+06	4.88179e+06
NEG227	13-HODE	HNICUWMFWZBIFP-KDFHGORWSA-N	CCCCCC(O)C=CC=CCCCCCCCC(O)=O	C18H32O3	Lipids	295.228	781.011	2.75022e+06	5.83424e+06	828847	1.56133e+06	883226	1.63307e+07	3.00509e+06	2.06882e+06	4.21608e+06	2.98597e+07
NEG228	2H-Pyran-4-acetic acid, 5-carboxy-3-ethylidene-2-(beta-D-glucopyranosyloxy)-3,4-dihydro-, alpha-[2-(4-hydroxyphenyl)ethyl] ester, (2S,3Z,4S)-	BSUNYCAAALCBNU-MONCMAELSA-N	C\C=C\1[C@@H](O\C=C(/[C@H]1CC(=O)OCCC2=CC=C(O)C=C2)C(O)=O)O[C@@H]3O[C@H](CO)[C@@H](O)[C@H](O)[C@H]3O	C24H30O12	Miscellaneous	509.167	396.279	2.60984e+06	109768	494121	145282	702981	8.55858e+06	6.62233e+06	1.05639e+07	6.4249e+06	2.29706e+07
NEG229	Hydroxytyrosol-glucuronide	YROOZUQRTLHXIO-UHFFFAOYSA-N	O=C(OC1OC(CO)C(O)C(O)C1(O))C2=CC=C(O)C(OC)=C2	C14H18O9	Miscellaneous	329.088	92.0949	6.2112e+06	794182	2.12577e+06	2.18976e+06	3.43545e+06	2.19779e+08	1.97176e+08	4.94066e+08	4.23074e+08	4.57161e+08
NEG230	Ribose	SRBFZHDQGSBBOR-SOOFDHNKSA-N	OC1OCC(O)C(O)C1O	C5H10O5	Carbohydrates and derivatives	149.045	84.0921	1.45931e+07	6.45107e+06	9.08474e+06	7.15783e+06	1.77815e+07	4.20796e+06	3.99473e+06	3.09455e+06	6.70961e+06	4.40676e+06
NEG231	Apigenin-8-C-glucoside	SGEWCQFRYRRZDC-VPRICQMDSA-N	C1=CC(=CC=C1C2=CC(=O)C3=C(O2)C(=C(C=C3O)O)C4C(C(C(C(O4)CO)O)O)O)O	C21H20O10	Flavonoids	431.098	304.623	0	0	0	11075.3	0	1.51216e+07	2.87567e+07	3.87517e+07	1.58499e+07	1.06407e+07
NEG232	[(2S,3R,4R,5R,6S)-2-[[(1aS,1bS,2S,5aR,6S,6aS)-1a-(hydroxymethyl)-2-[(2S,3R,4S,5S,6R)-3,4,5-trihydroxy-6-(hydroxymethyl)oxan-2-yl]oxy-2,5a,6,6a-tetrahydro-1bH-oxireno[5,6]cyclopenta[1,3-c]pyran-6-yl]oxy]-4,5-dihydroxy-6-methyloxan-3-yl] (E)-3-(4-hydroxyphenyl)prop-2-enoate	XIPQZLUSSJDAIC-UYESFEPRSA-N	O=C(OC1C(O)C(O)C(OC1OC2C3OC3(CO)C4C(OC=CC24)OC5OC(CO)C(O)C(O)C5O)C)C=CC6=CC=C(O)C=C6	C30H38O16	Phenylpropanoids	653.209	414.464	355287	339796	1.40068e+06	350484	2.50821e+06	4.07684e+06	703107	2.43108e+06	887199	6.17347e+06
NEG233	syringin	QJVXKWHHAMZTBY-GCPOEHJPSA-N	OCC=CC1=CC(OC)=C(OC2OC(CO)C(O)C(O)C2O)C(OC)=C1	C17H24O9	Organic oxygen compounds	371.135	287.246	2.62905e+06	884988	953329	1.02241e+06	1.60141e+06	929299	833394	857052	1.56554e+06	1.19767e+06
NEG234	MGMG 18:2	LBHUIJRTHBBWHP-UHFFFAOYSA-N	O=C(OCC(O)COC1OC(CO)C(O)C(O)C1(O))CCCCCCCC=CCC=CCCCCC	C27H48O9	Miscellaneous	561.329	781.856	1.94409e+07	2.89624e+07	1.2343e+07	2.72818e+07	9.76519e+06	3.3004e+07	2.39576e+07	1.62095e+07	4.05842e+07	9.07592e+07
NEG235	Arachidonic acid	YZXBAPSDXZZRGB-DOFZRALJSA-N	CCCCC/C=C\C/C=C\C/C=C\C/C=C\CCCC(=O)O	C20H32O2	Fatty acids	303.233	928.065	1.0871e+06	150427	0	116984	397300	1.0578e+06	319698	650615	141537	270747
NEG236	Rhizonic acid	BMRVNZZVDSVOQG-UHFFFAOYSA-N	O=C(O)C1=C(C)C=C(OC)C(C)=C1O	C10H12O4	Miscellaneous	195.07	392.216	164616	1.25531e+07	1.02885e+07	3.71779e+06	1.27832e+06	98027.6	192098	143596	229490	89748.6
NEG237	Formononetine	HKQYGTCOTHHOMP-UHFFFAOYSA-N	O=C1C(=COC2=CC(O)=CC=C21)C=3C=CC(OC)=CC3	C16H12O4	Flavonoids	267.072	59.6584	9.51309e+06	1.63572e+07	1.17735e+07	1.81257e+07	1.22411e+07	1.28982e+07	1.27942e+07	1.26016e+07	1.42174e+07	1.46301e+07
NEG238	5,9-dihydroxy-5,7,7-trimethyl-4,5a,6,8,8a,9-hexahydro-1H-azuleno[5,6-c]furan-3-one	UUZWMJQAEYBHAO-UHFFFAOYSA-N	O=C1OCC2=C1CC(O)(C)C3CC(C)(C)CC3C2O	C15H22O4	Terpenoids	265.145	580.779	2.03034e+06	1.70635e+06	1.50238e+06	1.71498e+06	1.76174e+06	1.61174e+06	1.44044e+06	1.67366e+06	2.06689e+06	1.27285e+06
NEG239	Dihydroartemisinin	BJDCWCLMFKKGEE-KXTPALSWSA-N	CC1CCC2C(C(OC3C24C1CCC(O3)(OO4)C)O)C	C15H24O5	Terpenoids	283.155	555.244	81888.6	23732.7	8558.57	36217.9	21429.7	28125	18681.3	72962.2	34472.3	52475
NEG240	Orcinol	OIPPWFOQEKKFEE-UHFFFAOYSA-N	CC1=CC(=CC(=C1)O)O	C7H8O2	Phenols	123.045	232.136	4.09413e+06	4.56821e+06	4.13954e+06	4.79848e+06	3.61877e+06	4.09379e+06	4.57532e+06	1.92143e+07	4.11955e+06	6.36983e+06
NEG241	Azelaic acid	BDJRBEYXGGNYIS-UHFFFAOYSA-N	O=C(O)CCCCCCCC(=O)O	C9H16O4	Fatty Acyls	187.098	362.912	1.70053e+07	1.4992e+07	9.92729e+06	6.73472e+06	7.55767e+06	4.92611e+07	1.78797e+07	2.77858e+07	3.41027e+07	4.25837e+07
NEG242	(E)-3-[4-[(2S,3R,4S,5S,6R)-3,4,5-trihydroxy-6-(hydroxymethyl)oxan-2-yl]oxyphenyl]prop-2-enoic acid	LJFYQZQUAULRDF-FDGSXQGBSA-N	O=C(O)C=CC1=CC=C(OC2OC(CO)C(O)C(O)C2O)C=C1	C15H18O8	Phenylpropanoids	325.093	277.041	722684	562218	1.42768e+06	600335	1.64504e+06	1.41486e+06	1.59326e+06	1.46481e+06	1.01628e+06	933874
NEG243	3,4-Dihydroxyphenylethanol	JUUBCHWRXWPFFH-UHFFFAOYSA-N	C1=CC(=C(C=C1CCO)O)O	C8H10O3	Phenols	153.055	627.153	0	34194.5	138338	59059.7	0	707505	0	54106.9	0	2.45128e+06
NEG244	Rhaponticin	GKAJCVFOJGXVIA-DXKBKAGUSA-N	COC1=C(C=C(C=C1)C=CC2=CC(=CC(=C2)OC3C(C(C(C(O3)CO)O)O)O)O)O	C21H24O9	Phenols	419.133	70.912	1.0776e+06	111466	422697	93083.4	967620	9.03312e+07	1.91391e+07	1.38823e+07	1.12965e+07	6.72258e+06
NEG245	Topotecan hydrochloride	DGHHQBMTXTWTJV-BQAIUKQQSA-N	CCC1(C2=C(COC1=O)C(=O)N3CC4=CC5=C(C=CC(=C5CN(C)C)O)N=C4C3=C2)O.Cl	C23H23N3O5.HCl	Alkaloids	420.153	244.369	1.65187e+06	209065	678919	437323	1.7162e+06	1.12976e+07	6.78297e+06	3.7611e+06	8.31775e+06	2.45185e+06
NEG246	4-Nitrophenol	BTJIUGUIPKRLHP-UHFFFAOYSA-N	Oc(c1)ccc(c1)[N+1]([O-1])=O	C6H5NO3	Phenols	138.02	1046.45	2.9813e+06	3.46766e+06	2.63427e+06	2.66187e+06	2.76506e+06	4.85348e+06	3.88271e+06	2.61951e+06	3.79283e+06	3.95833e+06
NEG247	(2S,3R,4S,5S,6R)-2-[(2R,3R,4S,5S,6R)-4,5-dihydroxy-2-[[(3S,5R,8R,10R,12R,13R,14R,17S)-12-hydroxy-17-(2-hydroxy-6-methylhept-5-en-2-yl)-4,4,8,10,14-pentamethyl-2,3,5,6,7,9,11,12,13,15,16,17-dodecahydro-1H-cyclopenta[a]phenanthren-3-yl]oxy]-6-(hydroxymethyl)oxan-3-yl]oxy-6-(hydroxymethyl)oxane-3,4,5-triol	RWXIFXNRCLMQCD-XXYKJBRESA-N	OCC1OC(OC2C(O)C(O)C(OC2OC3CCC4(C)C(CCC5(C)C4CC(O)C6C(CCC65C)C(O)(C)CCC=C(C)C)C3(C)C)CO)C(O)C(O)C1O	C42H72O13	Terpenoids	783.492	1077.14	1.21827e+06	938547	2.08735e+06	3.33082e+06	2.44894e+06	4.49904e+06	4.04701e+06	3.06302e+06	2.4177e+06	3.12864e+06
NEG248	(2S,3R,5S,9R)-2,3-dihydroxy-14-(hydroxymethyl)-5,9-dimethyl-14-{[(2S,3R,4S,5S,6R)-3,4,5-trihydroxy-6-(hydroxymethyl)oxan-2-yl]oxy}tetracyclo[11.2.1.0¹,¹⁰.0⁴,⁹]hexadecane-5-carboxylic acid	QUCGBWQRLWOVBR-BBJJSLPGSA-N	O=C(O)C1(C)CCCC2(C)C3CCC4CC3(CC4(OC5OC(CO)C(O)C(O)C5O)CO)C(O)C(O)C12	C26H42O11	Terpenoids	565.244	416.205	319454	287393	49595.2	0	0	826718	94576.9	220563	1.60134e+06	6.97803e+06
NEG249	Aucubin	RJWJHRPNHPHBRN-FKVJWERZSA-N	C1=COC(C2C1C(C=C2CO)O)OC3C(C(C(C(O3)CO)O)O)O	C15H22O9	Iridoids	391.125	127.141	44113.9	40122.8	12972.6	61744.2	14994.7	7.22579e+06	2.46951e+06	1.03139e+06	4.49425e+06	1.75548e+06
NEG250	Puerarin	HKEAFJYKMMKDOR-VPRICQMDSA-N	C1=CC(=CC=C1C2=COC3=C(C2=O)C=CC(=C3C4C(C(C(C(O4)CO)O)O)O)O)O	C21H20O9	Flavonoids	415.107	308.471	803521	0	0	87598.4	57428.9	389831	120142	13551.5	181870	136150
NEG251	12,13-EODE	CCPPLLJZDQAOHD-DHZHZOJOSA-N	CCCCCC(O1)C(CC=CCCCCCCCC(O)=O)1	C18H32O3	Fatty acids	295.228	720.464	2.43015e+06	8.90667e+06	622183	1.17211e+06	439553	4.30761e+07	3.12839e+06	1.97859e+06	3.32641e+06	2.73418e+07
NEG252	Rutin	IKGXIBQEEMLURG-NVPNHPEKSA-N	CC1C(C(C(C(O1)OCC2C(C(C(C(O2)OC3=C(OC4=CC(=CC(=C4C3=O)O)O)C5=CC(=C(C=C5)O)O)O)O)O)O)O)O	C27H30O16	Flavonoids	609.146	302.235	117008	87655.5	365431	237417	214119	271141	531453	616867	508432	237423
NEG253	Hydrocortisone	JYGXADMDTFJGBT-VWUMJDOOSA-N	O=C1C=C2CCC3C4CCC(O)(C(=O)CO)C4(C)CC(O)C3C2(C)CC1	C21H30O5	Terpenoids	361.2	758.036	3.29341e+06	1.18646e+07	564592	2.56847e+06	571481	1.90105e+07	1.45772e+06	1.92425e+06	3.78692e+06	1.15272e+07
NEG254	(1S,4aR,6aS,6bR,9S,10R,11R,12aR,14bS)-1,10,11-trihydroxy-9-(hydroxymethyl)-2,2,6a,6b,9,12a-hexamethyl-1,3,4,5,6,6a,7,8,8a,10,11,12,13,14b-tetradecahydropicene-4a-carboxylic acid	IFIQVSCCFRXSJV-UFTBQYHPSA-N	O=C(O)C12CCC3(C(=CCC4C5(C)CC(O)C(O)C(C)(CO)C5CCC43C)C2C(O)C(C)(C)CC1)C	C30H48O6	Terpenoids	503.338	1000.63	8.08681e+06	7.00945e+06	4.60031e+06	3.2986e+06	526628	604512	144688	1.45611e+06	974580	3.46529e+06
NEG255	Protogracillin	GMCGZPQYTRHQRU-DKWQWWTLSA-N	CC1C2C(CC3C2(CCC4C3CC=C5C4(CCC(C5)OC6C(C(C(C(O6)CO)O)OC7C(C(C(C(O7)CO)O)O)O)OC8C(C(C(C(O8)C)O)O)O)C)C)OC1(CCC(C)COC9C(C(C(C(O9)CO)O)O)O)O	C51H84O23	Terpenoids	1063.53	393.846	61181.6	341238	0	333962	91974.6	0	0	0	0	0
NEG256	albiflorin	QQUHMASGPODSIW-ICECTASOSA-N	O=C(OCC12C(=O)OC3(C)CC(O)C2CC31OC4OC(CO)C(O)C(O)C4O)C=5C=CC=CC5	C23H28O11	Terpenoids	479.155	245.888	1.23997e+06	733086	1.52673e+06	667620	5.18237e+06	240517	175601	45424.3	152356	601294
NEG257	Agaric Acid	HZLCGUXUOFWCCN-UHFFFAOYSA-N	O=C(O)CC(O)(C(=O)O)C(C(=O)O)CCCCCCCCCCCCCCCC	C22H40O7	Miscellaneous	415.27	700.087	1.28287e+07	3.02557e+07	4.30133e+06	8.42523e+06	3.23935e+06	9.47454e+06	3.3905e+06	6.7075e+06	2.17102e+07	5.69061e+06
NEG258	Amentoflavone	YUSWMAULDXZHPY-UHFFFAOYSA-N	C1=CC(=CC=C1C2=CC(=O)C3=C(O2)C(=C(C=C3O)O)C4=C(C=CC(=C4)C5=CC(=O)C6=C(C=C(C=C6O5)O)O)O)O	C30H18O10	Flavonoids	537.083	526.077	0	11286.1	0	0	0	142164	2.32218e+06	1.03276e+06	60168.2	147048
NEG259	Phloretin	VGEREEWJJVICBM-UHFFFAOYSA-N	C1=CC(=CC=C1CCC(=O)C2=C(C=C(C=C2O)O)O)O	C15H14O5	Flavonoids	273.077	471.563	2.2558e+06	1.0487e+06	986406	214451	5.65337e+06	57197.1	44121.2	72260.3	82848.2	1.32812e+06

## Sheet: Sheet5
	ID	vip	names	Formula	class	mzmed	rtmed	RT	Rtype_1	Rtype_2	Rtype_3	Rtype_4	Rtype_5	Wtype_1	Wtype_2	Wtype_3	Wtype_4	Wtype_5	R_ave	W_ave	max	RvsW	pvalue
NEG146	24	1.09887	Lactose	C12H22O11	08Others	387.115	989.513	16.4919	9.21614e+06	1.13919e+07	9.11411e+06	1.11453e+07	9.47547e+06	4.32197e+06	4.32366e+06	4.76928e+06	4.15175e+06	3.82311e+06	7.17326e+07	1.00686e+07	4.27796e+06	2.35	0
POS180	27	1.09202	Proliferin	C27H40O5	02Terpenoids	445.295	506.408	8.44013	9.91685e+06	1.19273e+07	1.1961e+07	1.23095e+07	9.44723e+06	1.20576e+06	271524	363565	539084	374503	1.11144e+07	552909	1.23095e+07	20.1	0
NEG013	23	1.07639	Apigenin-pentosyl-glucoside	C26H28O14	01Phenols	563.14	339.198	5.6533	1	1	1	1	1	2.38454e+06	2.51716e+06	4.18711e+06	2.43744e+06	2.94432e+06	1.44706e+07	1	2.89411e+06	0	0
POS135	26	1.0731	Adenine	C5H5N5	03Alkaloids	136.062	134.508	2.2418	6.57704e+06	7.89016e+06	6.39293e+06	6.54705e+06	7.99932e+06	1.57607e+06	1.63047e+06	2.9259e+06	1.2629e+06	1.05092e+06	7.08154e+06	1.70968e+06	7.99932e+06	4.14	0
POS173	25	1.06441	Cornuside	C24H30O14	08Others	543.168	163.581	2.72635	1.0048e+06	52169.4	886682	41075	877612	2.5197e+07	2.07417e+07	2.82023e+07	2.11538e+07	1.54896e+07	594490	2.23589e+07	2.82023e+07	0.03	0
POS039	24	1.06288	L-Tryptophan	C11H12N2O2	08Others	205.097	136.58	2.27633	1844979181	8.55775e+08	3011161921	1114317419	1994904308	7809998730	11990613640	11732622828	13021153628	10349306748	1784229501	11202941115	13021153628	0.16	0
NEG068	22	1.05561	L-Tryptophan	C11H12N2O2	08Others	203.083	130.606	2.17677	2.46678e+08	137782463	4.89777e+08	3.23794e+08	3.19814e+08	1334526827	2788732521	2332598163	2561778831	1955461719	12490942336	3.03569e+08	2194619612	0.14	0
NEG154	21	1.05276	Benzyl gentiobioside	C19H28O11	01Phenols	431.156	211.205	3.52008	487349	145224	38116	159715	484420	5.35636e+06	2.16446e+06	4.35945e+06	4.81514e+06	4.1179e+06	2.21281e+07	262965	4.16266e+06	0.06	0
POS004	23	1.04729	Cystine	C6H12N2O4S2	03Alkaloids	258.057	109.618	1.82696	1.19311e+07	9.25932e+06	6.50238e+06	9.87883e+06	1.42244e+07	139429	103219	0	0	0	1.03612e+07	50530.3	1.42244e+07	205.05	0
NEG139	20	1.04697	Obacunone	C26H30O7	02Terpenoids	453.195	891.121	14.852	6.38743e+06	6.35538e+06	2.43816e+06	2.35484e+06	1.81649e+06	1.14645e+07	1.36119e+07	1.17982e+07	1.16614e+07	1.58135e+07	8.37018e+07	3.87046e+06	1.28699e+07	0.3	0
POS211	22	1.04371	3-Formylindole	C9H7NO	03Alkaloids	146.06	136.579	2.27632	1.77394e+08	7.89002e+07	2.92825e+08	2.07901e+08	2.08731e+08	7.50904e+08	1506300923	1161518268	1341859828	1182144519	1.97155e+08	1190749763	1506300923	0.17	0
POS128	21	1.04317	Oxyberberine	C20H17NO5	03Alkaloids	352.116	329.937	5.49895	1.30416e+07	2.03117e+07	22228739	1.16947e+07	1.94577e+07	46101.2	77395	863425	488848	2.02384e+06	1.75669e+07	719924	22228739	24.4	0
NEG053	19	1.03784	Digitonin	C56H92O29	02Terpenoids	1227.56	350.257	5.83762	126282	1	1	1.12182e+06	662443	2.56144e+07	1.67495e+07	2.94118e+07	4.42214e+07	2.88959e+07	1.46804e+08	382110	2.89786e+07	0.01	0
POS241	20	1.02172	Neoschaftoside	C26H28O14	01Phenols	565.155	274.794	4.5799	21202.4	0	0	0	18878.5	91232.1	89495.1	170944	104231	132197	8018.77	119820	170944	0.07	0
POS242	19	1.02136	7-Methoxycoumarin	C10H8O3	01Phenols	177.055	213.441	3.55735	7.46859e+06	397261	7.04259e+06	7.10908e+06	1.16058e+07	3.23405e+07	1.95768e+07	2.80977e+07	3.67172e+07	3.36175e+07	6.74869e+06	3.00901e+07	3.67172e+07	0.22	0
POS046	18	1.01876	13-alpha-(21)-Epoxyeurycomanone	C20H24O10	02Terpenoids	425.142	223.292	3.72153	2.9062e+07	6.96508e+06	8.8155e+06	6.73759e+06	1.77287e+07	1.12544e+08	5.91297e+07	8.02837e+07	9.04973e+07	6.41993e+07	1.38818e+07	8.17309e+07	1.12544e+08	0.17	0
NEG228	18	1.01604	Hydroxytyrosol-glucuronide	C14H18O9	08Others	329.088	92.0949	1.53492	6.21121e+06	794182	2.12577e+06	2.18976e+06	3.43545e+06	2.19779e+08	1.97176e+08	4.94166e+08	4.23174e+08	4.57161e+08	1806211304	2.95127e+06	3.58291e+08	0.01	0
NEG160	17	1.01513	Gingerglycolipid A	C33H56O14	08Others	675.36	676.604	11.2767	1.19263e+06	1.75558e+06	1.11537e+06	1.35377e+06	572634	111915	34173.5	175855	112614	67871.4	6.49241e+06	1.198e+06	100486	11.92	0
NEG041	16	1.01375	Vanillic acid	C8H8O4	01Phenols	167.035	92.0949	1.53492	4.12463e+06	2.69753e+06	2.76788e+06	3.19814e+06	8.48585e+06	2.56774e+07	2.44176e+07	5.28818e+07	4.48951e+07	5.19337e+07	2.2108e+08	4.25481e+06	3.99611e+07	0.11	0
POS049	17	1.01155	Biochanin A	C16H12O5	01Phenols	285.076	327.8	5.46333	45830.5	16246.9	12213.2	0	144125	308396	710778	719887	649257	906448	43683.5	663153	906448	0.07	0
POS175	16	1.00658	Grandisin	C24H32O7	01Phenols	415.209	67.2893	1.12149	2.89674e+08	2.19638e+08	191073162	1.71245e+08	2.00315e+08	5.37866e+07	2.99312e+07	3.59358e+07	1.2346e+08	1.75343e+07	2.16609e+08	5.21299e+07	2.89674e+08	4.16	0
POS069	15	1.00504	Vulgarin	C15H20O4	02Terpenoids	265.144	321.587	5.35978	1.73016e+06	379094	240658	611765	832136	8.51301e+06	3.43716e+06	6.6557e+06	5.33634e+06	5.71075e+06	759183	5.93081e+06	8.51301e+06	0.13	0
NEG094	15	1.00233	Thymidine	C10H14N2O5	03Alkaloids	241.083	77.4861	1.29143	935224	292599	1.14935e+06	464139	524492	1.45259e+07	8.29512e+06	6.67994e+06	1.28716e+07	6.18416e+06	5.19225e+07	673160	9.71133e+06	0.07	0.001
POS131	14	1.00226	kaempferol 7-neohesperidoside	C27H30O15	01Phenols	595.166	298.281	4.97135	2.55999e+06	1.51129e+06	3.1409e+06	756818	1.54431e+06	9.60884e+06	6.0766e+06	1.29943e+07	1.42535e+07	1.20803e+07	1.90286e+06	1.10449e+07	1.42535e+07	0.17	0
POS072	13	1.00213	alpinetin	C16H14O4	01Phenols	293.078	384.934	6.41557	4.35897e+06	8.47515e+06	8.91992e+06	4.63498e+06	9.4892e+06	676169	414811	466703	999676	383882	7.17565e+06	588250	9.4892e+06	12.2	0
NEG164	14	1.00201	Benzyl beta-primeveroside	C18H26O10	08Others	401.145	218.718	3.6453	2.63137e+07	7.38445e+06	9.15389e+06	6.66525e+06	1.52926e+07	1.54735e+08	6.11635e+07	9.71296e+07	1.32879e+08	8.23332e+07	5.9305e+08	1.2962e+07	105648086	0.12	0.001
						Apigenin 6-C-glucoside 8-C-arabinoside
	7-Methoxycoumarin			alpinetin		Apigenin-pentosyl-glucoside						Benzyl gentiobioside					biochanin A
